# Supplementary material for: The first plastid genome of a filamentous taxon ‘Bangia’ sp. OUCPT-01 in the Bangiales
Source: Sci Rep. 2018 Jul 16;8:10688. doi: 10.1038/s41598-018-29083-5 (PMC6048033; doi:10.1038/s41598-018-29083-5)
Supplement: Supplementary file 2 — Dataset [file 41598_2018_29083_MOESM2_ESM.xlsx]

## Sheet: Supporting Information data 1 
>Bangia_sp_Ireland
ACCATGAAGTTTAATGAAATCTCTTATACACCGTAAGATTCAGGCTTTGGCCACAAGGAATAAAAAACCATCTTTTT--GTCTAA-CTCGTGTGAGCGATCTCACCTATGTGTGTGTCAATGATGAGGGAGGTCTGGAGC-----GAACATCAAGAAGGCAGCAAAACCAAACGGGAGCAAATAGGGACTTCCAGGATGAGAAATTAGACGGAGTCGCCAGCAGCCGCGGTAATTCCAGCTCCAATAGCGTATATTAAAGTTGTTGCAGTTAAAACGCTCGTAGTCTAGTGTCGGAGCACCCTCACGGAGGC-GTC---T-TTGGATT-AG----C-AT--C-T--GTG--GG-G--GTT---TCGCTC---TTTAT--TCCGGG-ACACGG-------…
>Bangia_atropurpurea
ACCATGGTATCGACGGGTGACGGGGAATTAGGGTTCGATTCCGGAGAGGGAGCCTGAGAAACGGCTACCACATCCAA--GGAAGG-CACGCGCAAATTACCCAATCCAACGGGGAGGTAGTGACAAAAAATAACAATAGG-----GGACCGCTTTCCGGCCTTCTAATTGGATTGAGAAAAATAAAGATGTTGTCGAGGACCCATTGGAGGGAGTCGCCAGCAGCCGCGGTAATTCCAGCTCCAATAGCGTATATTAAAGTTGTTGCAGTTAAAACGCTCGTAGTCTAGTGTCGGAGCACCCTCACGGAGGC-GTC---T-TTGGATT-AG----C-AT--C-T--GTG--GG-G--GTT---TCGCTC---TTTAT--TCCGGG-ACACGG-------…
>Bangia_fuscopurpurea_OUPT-01
ACCATGAAGTTAAACGAAAGCTCTTAAAAAACGTAAGATTCAGTCTTTGGCTCGAAGGAATAAAAAACCATC-CTTT--GTCTAA-TTCGCGTGGGCGATCTCACCTATGTGTGTGTCAATGGTGAGGGAGGTCTGGAGC-----GAACATCAAGAAGGCGGCAAAACCATCCGGGAGCAAATAGAGGCTTCCAGGATGTGAAATTAGACGGAGTCGCCAGCAGCCGCGGTAATTCCAGCTCCAATAGCGTATATTAAAGTTGTTGCAGTTAAAACGCTCGTAGTCGGACTTCGGAGCGCTCCCACTGGGCC-GGC---T-TCTGC-C-GT-TG--TT--C-T-GG-TG--GG-G--GTT---CGTCTCC-TAT-----GCCGGG-ACGCAG-------…
>Bangia_fuscopurpurea_CMNH_UM_BF1
----TGAAGTTACACGAAATCTCTTAAAAAACGTAAGATTCAGGCTTTGGCTCGAAGGAATAAAAAACCATC-CTTT--GTCTAA-TTCGCGTGGGCGATCTCACCTATGTGTGTGTCAATGGTGAGGGAGGTCTGGAGC-----GAACATCAAGAAGGCAGCAAAACCATCCGGGAGCAAATAGAGGCTTCCAGGATGAGAAATTAGACGGAGTCGCCAGCAGCCGCGGTAATTCCAGCTCCAATAGCGTATAT
>Bangia_sp_BGA
ACCATGAAGTTACACGAAATCTCTTAAAAAACGTAAGATTCAGGCTTTGGCTCGAAGGAATAAAAAACCATC-CTTT--GTCTAA-TTCGCGTGGGCGATCTCACCTATGTGTGTGTCAATGGTGAGGGAGGTCTGGAGC-----GAACATCAAGAAGGCAGCAAAACCATCCGGGAGCAAATAGAGGCTTCCAGGATGAGAAATTAGACGGAGTCGCCAGCAGCCGCGGTAATTCCAGCTCCAATAGCGTATATTAAAGTTGTTGCAGTTAAAACGCTCGTAGTCGGACTTCGGAGCGCTCCCACTGGGCC-GGC---T-TCTGC-C-GT-TG--TT--C-T-GG-TG--GG-G--GTT---CGTCTCC-TAT-----GCCGGG-ACGCAG-------…
>Bangia_fuscopurpurea_BB_Bf_1
--CATG-AGTTACACGAAATCTCTTAAAAAACGTAAGATTCAGGCTTTGGCTCGAAGGAATAAAAAACCATCCTTTT--GTCTAA-TTCGCGTGGGCGATCTCACCTATGTGTGTGTCAATGGTGAGGGAGGTCTGGAGC-----GAACATCAAGAAGGCAGCA-AACCATCCGGGAGCAAATAGAGGCTTCCAGGATGAGAAATTAGACGGAGTCGCCAGCAGCCGCGGTAATTCCAGCTCCAATAGCGTATAT
>Bangia_fuscopurpurea_France
----TGAAGTTACACGAAATCTCTTAAAAAACGTAAGATTCAGGCTTTGGCTCGAAGGAATAAAAAACCATC-CTTT--GTCTAA-TTCGCGTGGGCGATCTCACCTATGTGTGTGTCAATGGTGAGGGAGGTCTGGAGC-----GAACATCAAGAAGGCAGCAAAACCATCCGGGAGCAAATAGAGGCTTCCAGGATGAGAAATTAGACGGAGTCGCCAGCAGCCGCGGTAATTCCAGCTCCAATAGCGTATAT
>Bangia_fuscopurpurea_Taiwan
ACCATGAAGTTA-AGAAAATCTCTTAAAAACCGTTAGATTCAGGCTTTGGCTCGAAGGAATAAAAAACCATC-ACTT--GTCTAG-TTCGCGCGGGTGATCTCACCTATGTGTGTGTCAATGGTGAGGGAGGTCTGGAGC-----GAACATCAAGAAGGCAGCAAAACCATCCGGGAGCAAATAGAGGCTTCCAGGATGAGAAATTAGACGGAGTCGCCAGCAGCCGCGGTAATTCCAGCTCCAATAGCGTATATTAAAGTTGTTGCAGTTAAAACGCTCGTAGTCGGACTTCGGAGCGCTCCCACTGGACC-GGC-TTCATTTGC-T-G-T---TG-TT-C--------TGG-GG-GTCC-----T-CC--TAT----GCCGGG-AC-CA--------…
>Bangia_fuscopurpurea_WA
ACCATGAAGTTACACGAAATCTCTTAAAAAACGTAAGATTCAGGCTTTGGCTCGAAGGAATAAAAAACCATCCTCTT--GTCTAA-TTCGCGTGGGCGATCTCACCTATGTGTGTGTCAATGGTGAGGGAGGTCTGGAGC-----GAACATCAAGAAGGCAGCAAAACCATCCGGGAGCAAATAGAGGCTTCCAGGATGAGAAATTAGACGGAGTCGCCAGCAGCCGCGGTAATTCCAGCTCCAATAGCGTATATTAAAGTTGTTGCAGTTAAAACGCTCGTAGTCGGACTTCGGAGCGCTCCCACTGGGCC-GGC---T-TCTGC-C-GT----T-GTT-C-T---GG-TGG-G-GGTT---CGTCTCC--TAT----GCCGGG-ACGCAG-------…
>Bangia_gloiopeltidicola
ACCATGAAGTTACACGAAATCTCTTAAAAACGATAAGATTCAGGCTTTGGCCACAAGGAATAAAAAACCATCTTCTT--GTCTAA-TGCGCGCGGGCGATCTCACCTATGTGTTTGTCAATGGTGAGGGAGGTCTGGAGC-----GAATATCAAGAAGGCAGCAAAACCACTCGGGAGCAAATAGAGGC-ACCAGGCTGAGAAATTAGACGGAGTCGCCAGCAGCCGCGGTAATTCCAGCTCCAATAGCGTATATTAAAGTTGTTGCAGTTAAAACGCTCGTAGTCGAACTTCGGAGCGCCCCCACGGGCCG-GGC---G-TTGGC-C-TG----G-AG--C-C---AG-TGG-A--GGT--TCGTCTCC-TTTT----GTCGGG-ACGCGG-------…
>Bangia_maxima
----------TACATGAAATCTCTTTTAAAACGTAAGATTCAGGCTTTGGCCACAAGGAATAAAAAACCATC-TCTT--GTCTAA-TTCGCGTGGGCGATCTCACCTATGTGTGTGTCAATGGTGAGGGAGGTCTGGAGC-----GAACATCAAGAAGGCAGCA-AACCATCCGGGAGCAAA-AGAGGCTTCCAGGATGAGAAATTAGACGGAGTCGCCAGCAGCCGCGGTAATTCCAGCTCCAATAGCGTATAT
>Bangia_sp_BC_Can
ACCATGAAGTTACACGAAATCTCTTAAAAAACGTAAGATTCAGGCTTTGGCTCGAAGGAATAAAAAACCATCTTTTT--GTCTAA-TTCGCGTGGGCGATCTCACCTATGTGTGTGTCAATGGTGAGGGAGGTCTGGAGC-----GAACATCAAGAAGGCAGCAAAACCATCCGGGAGCAAATAGAGGCTTCCAGGATGAGAAATTAGACGGAGTCGCCAGCAGCCGCGGTAATTCCAGCTCCAATAGCGTATATTAAAGTTGTTGCAGTTAAAACGCTCGTAGTCGGACTTCGGAGCGCTCCTACTGGACC-GGC---T-TCTGC-C-GT----T-GT--T-CT---GG-TGGG--GGT--TCGCCTCC----TAT--GCCGGG-ACGCAG-------…
>Bangia_sp_BCH
ACCATGAAGTTACACGAAATCTCTTAAACACCGTAAGATTCAGGCTTTGGCCACAAGGAATAAAAAACCATCCTCTT--GTCTAA-CTCGCGTGGGCGATCTCACCTATGTGTGTGTCAATGGTAAGGGAGGTCTGGAGC-----GAACATCAAGAAGGCAGCAAAACCACACGGGAGCAAATAGGGTC-TCCAGGATGAGAAATTAGACGGAGTCGCCAGCAGCCGCGGTAATTCCAGCTCCAATAGCGTATATTAAAGTTGTTGCAGTTAAAACGCTCGTAGTCGGATTTCGGAGCGCGTCTACGGGAGC-GGC---T-TTTGC-T-TG----C-TA--C-T--GTG--GA-G--GTT---CTGCTCC-TTATT----CTGGG-ACGCGG-------…
>Bangia_sp_BFK
ACCATGAAGTTACACGAAATCTCTTATATAACGTAAGATTCAGGCTTTGGCCACAAGGAATAAAAAACCATCTTCTT--GTCTAA-CTCGCGTGGGCGATCTCACCTATGTGTGTGTCAATGGTAAGGGAGGTCTGGAGC-----GAACATCAAGAAGGCAGCAAAACCACACGGGAGCAAATAGGGGC-TCCAGGATGAGAAATTAGACGGAGTCGCCAGCAGCCGCGGTAATTCCAGCTCCAATAGCGTATATTAAAGTTGTTGCAGTTAAAACGCTCGTAGTCGGATTTCGGAGCGCGTCTACGGAAAC-GGC---T-TTTGC-C-TG--T-T--T--T-T--GTG--GA-G--GTT---CTGCTCC-TTATT----CCGGG-ACGCGG-------…
>Bangia_sp_BHH
ACCATGAAGTTACACGAAATCTCTTAAAAACAACAAGATTCAGGCTTTGGCCACAAGGAATAAAAAACCATCTTCTT--GTCTAA-TGCGCGTGGGCGATCTCACCTATGTGTTTGTCAATGGTGAGGGAGGTCTGGAGC-----GAACATCAAGAAGGCAGCAAAACCAATCGGGAGCAAATAGGGGC-TCCAGGCTGAGAAATTAGACGGAGTCGCCAGCAGCCGCGGTAATTCCAGCTCCAATAGCGTATATTAAAGTTGTTGCAGTTAAAACGCTCGTAGTCGGACCTCGGAGCGCCCCCACGGGCCG-GGC---T-TTTGC-C-TT--G---TG--C-CA-GTG--GG-G--GTT---TGTCTCC-TTTT----GTCGGG-ACGCGG-------…
>Bangia_sp_BJB
ACCATGAAGTTACACGAAATCTCTTAAAAACAACAAGATTCAGGCTTTGGCCACAAGGAATAAAAAACCATCCTTTT--GTCTAA-TGCGCGTGGGCGATCTCACCTATGTGTTTGTCAATGGTGAGGGAGGTCTGGAGC-----GAACATCAAGAAGGCAGCAAAACCAATCGGGAGCAAATAGGGGC-TCCAGGCTGAGAAATTAGACGGAGTCGCCAGCAGCCGCGGTAATTCCAGCTCCAATAGCGTATATTAAAGTTGTTGCAGTTAAAACGCTCGTAGTCGGACCTCGGAGCGCCCCCACGGGCCG-GGC---T-TTTGC-C-TT--G---TG--C-CA-GTG--GG-G--GTT---TGTCTCC-TTTT----GTCGGG-ACGCGG-------…
>Bangia_sp_BMW
----TGAAGTTACACGAAATCTCTTAAACACCGTAAGATTCAGGCTTTGGCCACAAGGAATAAAAAACCATCTTCTT--GTCTAA-CTCGCGTGGGCGATCTCACCTATGTGTGTGTCAATGGTAAGGGAGGTCTGGAGC-----GAACATCAAGAAGGCAGCAAAACCACACGGGAGCAAATAGGGGC-TCCAGGATGAGAAATTAGACGGAGTCGCCAGCAGCCGCGGTAATTCCAGCTCCAATAGCGTATAT
>Bangia_sp_BNS
---ATGAAGTTACACGAAATCTCTTAAATAACGTAAGGTTCAGGCTTTGGCCACAAGGAATAAAAAACCATCTTCTT--GTCTAA-CTCGCGTGGGCGATCTCACCTATGTGTGTGTCAATGGTAAGGGAGGTCTGGAGC-----GAACATCAAGAAGGCAGCAAAACCACACGGGAGCAAATAGGGGC-TCCAGGATGAGAAATTAGACGGAGTCGCCAGCAGCCGCGGTAATTCCAGCTCCAATAGCGTATAT
>Bangia_sp_BPL
-----GAAGTTACACGAAATCTCTTACAAACCGTAAGATTCAGGCTTTGGCTCGAAGGAATAAAAAACCATCTTCTT--GTCTAA-C-CGCGCGGGCGATCTCACCTATGTGTGTGTCAATGGTGAGGGAGGTCTGGAGC-----GAACATCAAGAAGGCAGCAAAACCAACCGGGAGCAAATAGAGGCTTCCAGGATGAGAAATTATACGGAGTCGCCAGCAGCCGCGGTAATTCCAGCTCCAATAGCGTATAT
>Bangia_sp_BRM
----TGAAGTTACACGAAATCTCTTAAACACCGTAAGATTCAGGCTTTGGCCACAAGGAATAAAAAACCATCTTCTT--GTCTAA-CTCGCGTGGGCGATCTCACCTATGTGTGTGTCAATGGTAAGGGAGGTCTGGAGC-----GAACATCAAGAAGGCAGCAAAACCACACGGGAGCAAATAGGGGC-TCCAGGATGAGAAATTAGACGGAGTCGCCAGCAGCCGCGGTAATTCCAGCTCCAATAGCGTATAT
>Bangia_sp_BWP
ACCATGAAGTTAAACGAAATCTCTTAAACACCGTTAGATTCAGGCTTTGGCCACAAGGAATAAAAAACCATCTTTTT--GTCTAA-CTCGCGTGGGCGATCTCACCTATGTGTGTGTCAATGGTAAGGGAGGTCTGGAGC-----GAACATCAAGAAGGCAGCAAAACCACACGGGAGCAAATAGGGGC-TCCAGGATGAGAAATTAGACGGAGTCGCCAGCAGCCGCGGTAATTCCAGCTCCAATAGCGTATATTAAAGTTGTTGCAGTTAAAACGCTCGTAGTCGGATTTCGGAGCGCGTCCACGGGAGC-GGC---T-TTTGC-TTG-----T--TC-C--T-GTG--AG-G--T-T---CTGCTCC-TTTTT----CTGGG-ACGCGG-------…
>Bangia_sp_CH620
ACCATGAAGTTACACGAAATCTCTTAAACACCGTAAGATTCAGGCTTTGGCCACAAGGAATAAAAAACCATCTTCTT--GTCTAA-CTCGCGTGGGCGATCTCACCTATGTGTGTGTCAATGGTAAGGGAGGTCTGGAGC-----GAACATCAAGAAGGCAGCAAAACCACACGGGAGCAAATAGGGGC-TCCAGGATGAGAAATTAGACGGAGTCGCCAGCAGCCGCGGTAATTCCAGCTCCAATAGCGTATATTAAAGTTGTTGCAGTTAAAACGCTCGTAGTCGGATTTCGGAGCGCGTCCACGGGAGC-GGC---T-TTTGC-T-TG----T-TC--C-T--GAG--GA-G--GTT--CTGCTCCT-TATT----CT-GGG-ACGCGG-------…
>Bangia_sp_MA
ACCATGAAGTTACACGAAATCTCTTATATAACGTAAGATTCAGGCTTTGGCCACAAGGAATAAAAAACCATCTTCTT--GTCTAA-CTCGCGTGGGCGATCTCACCTATGTGTGTGTCAATGGTAAGGGAGGTCTGGAGC-----GAACATCAAGAAGGCAGCAAAACCACACGGGAGCAAATAGGGGC-TCCAGGATGAGAAATTAGACGGAGTCGCCAGCAGCCGCGGTAATTCCAGCTCCAATAGCGTATATTAAAGTTGTTGCAGTTAAAACGCTCGTAGTCGGATTTCGGAGCGCGTCTACGGAAAC-GGC---T-TTTGC-CTG-T---T--T--T--T-GTG--GA-G--GTT---CTGCTCC-TTATT----CCGGG-ACGCGG-------…
>Bangia_sp_NWT
ACCATGAAGTTACACGAAATCTCTTAAAAACAACAAGATTCAGGCTTTGGCCACAAGGAATAAAAAACCATCTTCTT--GTCTAA-TGCGCGTGGGCGATCTCACCTATGTGTTTGTCAATGGTGAGGGAGGTCTGGAGC-----GAACATCAAGAAGGCAGCAAAACCACTCGGGAGCAAATAGGGGC-TCCAGGATGAGAAATTAGACGGAGTCGCCAGCAGCCGCGGTAATTCCAGCTCCAATAGCGTATATTAAAGTTGTTGCAGTTAAAACGCTCGTAGTCGGACCTCGGAGCGCCCCCACGGGCCG-GGC---T-TTTGC-C-TT----G-TG--C-CA-GTG--GG-A--GTT---TGTCTCC-TTTT----GTCGGG-ACGCGG-------…
>Bangia_sp_NthBC_Can
ACCATGAAGTTACACGAAATCTCTTAAAAAACGTAAGATTCAGGCTTTGGCTCGAAGGAATAAAAAACCATCTTTTT--GTCTAA-TTCGCGTGGGCGATCTCACCTATGTGTGTGTCAATGGTGAGGGAGGTCTGGAGC-----GAACATCAAGAAGGCAGCAAAACCATCCGGGAGCAAATAGAGGCTTCCAGGATGAGAAATTAGACGGAGTCGCCAGCAGCCGCGGTAATTCCAGCTCCAATAGCGTATATTAAAGTTGTTGCAGTTAAAACGCTCGTAGTCGGACTTCGGAGCGCTCCTACTGGACC-GGC---T-TCTGC-C-GT----T-GT--T-CT---GG-TGGG--GGT--TCGCCTCC----TAT--GCCGGG-ACGCAG-------…
>Bangia_sp_OR
ACCATGAAGTTACACGAAATCTCTTAAAAAACGTAAGATTCAGGCTTTGGCTCGAAGGAATAAAAAACCATCTCGTT--GTCTAA-TTCGCGTGGGCGATCTCACCTATGTGTGTGTCAATGGTGAGGGAGGTCTGGAGC-----GAACATCAAGAAGGCAGCAAAACCATCCGGGAGCAAATAGAGGCTTTCAGGATGAGAAATTAGACGGAGTCGCCAGCAGCCGCGGTAATTCCAGCTCCAATAGCGTATATTAAAGTTCTTGCAGTTAAAACGCTCGTAGTCGGACTTCGGAGCGCTCCCACTGGGCC-GGC---T-TCTGC-C-G-T---TG-TT-C--T-G-G-TGG-GG-G-T---TCGTCTC-CTAT----GCCGGG-ACGCAG-------…
>Bangia_sp_SB_Bf_1
-GCATG-AGTTACACGAAATCTCTTAAAAAACGTAAGATTCAGGCTTTGGCTCGAAGGAATAAAAAACCATCTCGTT--GTCTAA-TTCGCGTGGGCGATCTCACCTATGTGTGTGTCAATGGTGAGGGAGGTCTGGAGC-----GAACATCAAGAAGGCAGCA-AACCATCCGGGAGCAAA-AGAGGCTTCCAGGATGAGAAATTAGACGGAGTCGCCAGCAGCCGCGGTAATTCCAGCTCCAATAGCGTATAT
>Bangia_sp_TX_US
ACCATGAAGTTACACGAAATCTCTTAAAAAACGTAAGATTCAGGCTTTGGCTCGAAGGAATAAAAAACCATCCTCTT--GTCTAA-TTCGCGTGGGCGATCTCACCTATGTGTGTGTCAATGGTGAGGGAGGTCTGGAGC-----GAACATCAAGAAGGCAGCAAAACCATCCGGGAGCAAATAGAGGCTTCCAGGATGAGAAATTAGACGGAGTCGCCAGCAGCCGCGGTAATTCCAGCTCCAATAGCGTATATTAAAGTTGTTGCAGTTAAAACGCTCGTAGTCGGACTTCGGAGCGCTCCCACTGGGCC-GGC---T-TCTGC-C-GT----T-GTT-C-T---GG-TGG-G--GGT---TCGTCTCC-TAT----GCCGGG-ACGCAG-------…
>Bangia_vermicularis
--CATG-AGTTACACGAAATCTCTTAAAAAACGTAAGATTCAGGCTTTGGCTCGAAGGAATAAAAAACCATCTTCTT--GTCTAA-TTCGCGTGGGCGATCTCACCTATGTGTGTGTCAATGGTGAGGGAGGTCTGGAGC-----GAACATCAAGAAGGCAGCA-AACCATCCGGGCGCAAATAGAGGCTTCCAGGATGAGAAATTAGACGGAGTCGCCAGCAGCCGCGGTAATTCCAGCTCCAATAGCGTATAT
>Boreophyllum_aestivalis
ACCATGAAGTTG-AAGAAATCTCTTAAAAACAATAAGATCCAGGCTTTGGCCACAAGGAATAAAAAACCAACTT-TG--GTCTAA-TGCGTGTGGGCGACCTCACCTATGTGTGTGTCAATGGTGAGGGGGGTCTGGAGC-----GAACATCAAGAAGGCAGCAAAACTACTCGGGAGCAAATAGGGGC-TCCAGGATGAGAAATTAGACGGAGTCGCCAGCAGCCGCGGTAATTCCAGCTCCAATAGCGTATATTAAAGTTGTTGCAGTTAAAACGCTCGTAGTCGGACCTCGGAGCGCCTCAACGGGCCC-AGC---T-TTTGC-T-T--G--T--CG-C-GC-CTG--TC-G--GGT---TTGTTCC-TTTTT---TCCGGG-ACGTGG-------…
>Boreophyllum_birdiae
---------------------------------------------------------------------------------------------------------------------------------------------------------------------------------------------------------------------------------------------------------------
>Boreophyllum_pseudocrassa
ACCATGAAGTTG-AAGAAATCTCTTAAAAACAATAAGATCCAGGCTTTGGCCACAAGGAATAAAAAACCAACTT-TG--GTCTAA-TGCGTGTGGGCGACCTCACCTATGTGTGTGTCAATGGTGAGGGGGGTCTGGAGC-----GAACATCAAGAAGGCAGCAAAACTACTCGGGAGCAAATAGGGGC-TCCAGGATGAGAAATTAGACGGAGTCGCCAGCAGCCGCGGTAATTCCAGCTCCAATAGCGTATATTAAAGTTGTTGCAGTTAAAACGCTCGTAGTCGGACCTCGGAGCACCTCCACGGGCCC-AGC---T-TTTGC-T-G--TC-G--CG-C-CT-GTC--GA-G--GTT---TG-TTCC-TTTT----TCCGGG-ACGTGG-------…
>Boreophyllum_sp_148
ACCATGAAGTTA-CCGAAATCTCTTAAAAACGATCAGATTCAGGCTTTGGCCACAAGGAGTAAAAAACCAACTTATG-CGTCTAA-AGCGTGCGGACGATCTCACCTATGTGTGTGTCAATGGTTAGGGGGGTCTGGAGC-----GAACATCAAGAAGGCAGCAAAACTACGCGGGAGCAAATAGGGGC-TCCAGGATGGGGAACTAGACGGAGTCGCCAGCAGCCGCGGTAATTCCAGCTCCAATAGCGTATATTAAAGTTGTTGCAGTTAAAACGCTCGTAGTCGGACCTCGGAGCGCCCAATCGGGCCC-AGC---C-TCTGG-C-T--GT-CG-TG-C-CT-GAC--CG-G--GTT---GGTCTCC-TATT---TTCCGGG-ACGCGGA-G----…
>Chlidophyllon_kaspar
ACCATGAAGTTG-ACTAAATCTCTTAAAAAAGAACAGATTCAGGCTTTGGCAGCAAGGAACATCAAACCAATG--GC--GACTAA-TCCGCGCGGGCGATCTCACCTATGTGTGTGCCAATGATAAGGGAGGTCTGGAGC-----GAACATCAAGAAGGCAGCAAAACTACACGGGAGCAAATGAAGACTTTCAGGATGAGAAATAAGACGGAGTCGCCAGCAGCCGCGGTAATTCCAGCTCCAATAGCGTATGCTAAAGTTGTTGCAGTTAAAAAGCTCGTAGTCGGACCTCGGGTGTGTCGGACGACTCG-GCC-----ACTGG-T-C--GT-G--G--T--T-GTG--TG-G--T-G---CA-C-CT--TC-----CTTC-CAGCGAAT-------…
>Clymene_coleana
ACCATGAAGTTAAATGAAATCTCTTAAACACCCTAAGATTCAGGCTTTGGCCACAAGGAATAAAAAACCTTCTTGTT--GTCTAA-TTCGTGTGGGCGATCTCACCTATGTGTGTGTCAATGGTGAGGGAGGTCTGGAGC-----GAACATCAAGAAGGCAGCAAAACCACACGGGAGCAAATAGGGGC-TCCAGGATGAGAAATTAGACGGAGTCGCCAGCAGCCGCGGTAATTCCAGCTCCAATAGCGTATATTAAAGTTGTTGCAGTTAAAACGCTCGTAGTCGAAGGTCGGAGCGCGCTCACGGGGTGTGGC-----CTTGC-C-C-A---C--T--C--T-ATG--GG-C--G-A----CGGCTC-CTATT---TCCGGG-ACGTGG-------…
>Clymene_sp_OTA
ACCATGAAGTTACACGAAATCTCTTAAACACCGTAAGATTCAGGCTTTGGCCAAAAGGAATAAAAAACCATCTCTTT--GTCTAA-CTCGCGTGGGCGATCTCACCTATGTGTGTGTCAATGGTGAGGGAGGTCTGGAGC-----GAACATCAAGAAGGCAGCAAAACCACACGGGAGCAAATAGGGGC-TCCAGGATGAGAAATTAGACGGAGTCGCCAGCAGCCGCGGTAATTCCAGCTCCAATAGCGTATATTAAAGTTGTTGCAGTTAAAACGCTCGTAGTCGAATTTCGGAGCACGCTCACGGGGTGTGGC-----TTTGC-T-C-T---C--T--C--T-GTG--GG-T--G-A----TTGCTC-CTATT---TCCGGG-ACGTGG-------…
>Clymene_sp_TTS
ACCATGAAGTTACACGAAATCTCTTAAACACCGTAAGATTCAGGCTTTGGCCAAAAGGAATAAAAAACCATCTCTTT--GTCTAA-CTCGCGTGGGCGATCTCACCTATGTGTGTGTCAATGGTGAGGGAGGTCTGGAGC-----GAACATCAAGAAGGCAGCAAAACCACACGGGAGCAAATAGGGGC-TCCAGGATGAGAAATTAGACGGAGTCGCCAGCAGCCGCGGTAATTCCAGCTCCAATAGCGTATATTAAAGTTGTTGCAGTTAAAACGCTCGTAGTCGAATTTCGGAGCACGCCCACGGGGTGTGGC-----TTTGC-T-C-T---C--T--C--T-GTG--GG-T--G-A----TTGCTC-CTATT---TCCGGG-ACGTGG-------…
>Dione_arcuata
ACCACGAAGTTACACGAAATCTCTTAAAAAAGGTTAGATTCAGGCTTTGGCCACAAGGAGTAAAAAACCAATATCTT--GTCTAA-CACGCGTGGGCGATCTCACCTATGTGTGTGTCAATGGTAAGGGAGGTCTGGAGC-----GAACATCAAGAAGGCAGCAAAACCACACGGGAGCAAATAGGGGT-TCCAGGATGAGAAATTAGACGGAGTCGCCAGCAGCCGCGGTAATTCCAGCTCCAATAGCGTATATTAAAGTTGTTGCAGTTAAAACGCTCGTAGTCGGATTTCGGGGCGCGTCCACGGGCCC-GGC---T-TTCGC-C-G-C---GC-TG-C-CT-GTG--GG-G--GTTT--TTGCTCC-TTTTT----CT----CCGGGA-------…
>Fuscifolium_papenfussii
-----------------AATCTCTTAAAAACTATAAGATTCAGGCTTTGGCTCGAAGGAATAAAAAACCTAGTCATT--GTCTAA-AGCGCGTGGGCGATCTCACCTATGTGTGTGTCAATGGTGAGGGAGGTCTGGAGC-----GAACATCAAGATGGCAGCAAAACCATACGGGAGCAAATAGGGGC-TCCAGGATGAGAATTTAGACGGAGTCGCCAGCAGCCGCGGTAATTCCAGCTCCAATAGCGTATAT
>Fuscifolium_tasa
---------TTACACGAAATCTCTTAAAAACTAT-----TCAGGCTTTGGCTCGAAGGAATAAAAAACCATCAACTT--GTCTAA-TGCGCATGGGCGATCTCACCTATGTGTGTGTCAATGGTGAGGGAGGTCTTGAGCTGAGAGCAGATCGAGAAGGCAGCAAAACCATACGGGAGCAAATAGGGGC-ACCAGGATGAGAAATTAGACGGAGTCGCCAGCAGCCGCGGTAATTCCAGCTCCAATAGCGTATAT
>Lysithea_adamsiae
-GCATGAAGTTACACGAAATCTCTTAAAAACCGTAAGATTCAGGCTTTGACCACGCGGTATAAAAAACCATCTTCTT--GTCTAACATCGCGTGGGCGATCTCACCTATGTGTGTGTCAATGGTAAGGGAGGTCTGGAGC-----GAACATCAAGAAGGCAGCAAAACCACACGGGAGCAAATAGGGGCTTCCAGGATGAGTAACTAGACGGAGTCGCCAGCAGCCGCGGTAATTCCAGCTCCAATAGCGTATAT
>Minerva_aenigmata
ACCATGAAGTTACACGAAATCTCTTAAAAAAGGTAAGATTCAGGCTTTGGCCACAAGGAATAAAAAACCAACCAAAT--GTCTAA-TGCGCGTGGGCGATCTCACCTATGTGTGTGTCAATGGTAAGGGAGGTCTGGAGC-----GAACATCAAGAAGGCAGCAAAACCATACGGGAGCAAATAGGGGC-TCCAGGATGAGAAATTAGACGGAGTCGCCAGCAGCCGCGGTAATTCCAGCTCCAATAGCGTATATTAAAGTTGTTGCAGTTAAAACGCTCGTAGTCGGATTTCGGGGCGCGCCCACGGGTGG-GGC---T-TTTGC-C-T-T---TT-TC-ACCT-GTG--GG-G--GTTT--CTGCCCC-TATAT---TCTGGG-ACGTGT-------…
>Miuraea_migitae
ACCATGGTGTCAACGGGTGACGGGGAATTAGGGTTCGATTCCGGAGAGGGAGCCTGAGAATACCACATCCAAGGAAG--GCAGCA-GGCGCGCAAATTACCCAATCCCAACACGGGGTAGTGACAAAAAATAACAATAGG-----GGGCCTTTT-AGGTCTTCTAATTGGAATGAGATAAATTTAAATC-TCTTAGAGGATCCATTGGAGGGAGTCGCCAGCAGCCGCGGTAATTCCAGCTCCAATAGCGTATATTAAAGTTGTTGCAGTTAAAACGCTCGTAGTCGGACTTCGGAGCGCGCCCACGGGAGC-GGC---T-TTTGC-C--------T-GC-ACCT-GTG--GG-G--GTT---CTGCTTC-T-TAT---TTCGGG-ACGCGG-------…
>Porphyra_dioica
-CCATGAAGTTACACGAAATCTCTTAAACACCGTAAGATTCAGGCTTTGGCCACAAGGAATAAAAAACCATCTT-TT--GTCTAA-TTCGCGAGGGCGATCTCACCTATGTGTGTGTCAATGGTAAGGGAGGTCTGGAGC-----GAACATCAAGAAGGCAGCAAAACCACACGGGAGCAAATAGGGGC-TCCAGGATGAGAAATTAGACGGAGTCGCCAGCAGCCGCGGTAATTCCAGCTCCAATAGCGTATAT
>Porphyra_linearis
-CCATGAAGTTACACGAAATCTCTTAAACACCGTAAGATTCAGGCTTTGGCCACAAGGAATAAAAAACCAACTT-TT--GTCTAA-CTCGCGAGGGCGATCTCACCTATGTGTGTGTCAATGGTAAGGGAGGTCTGGAGC-----GAACATCAAGAAGGCAGCAAAACCACACGGGAGCAAATAGGGGC-TCCAGGATGAGAAATTAGACGGAGTCGCCAGCAGCCGCGGTAATTCCAGCTCCAATAGCGTATAT
>Porphyra_lucasii
ACCATGAAGTTACACGAAATCTCTTAAACACCGTAAGATTCAGGCTTTGGCCACAAGGAATAAAAAACCAAC-TTTT--GTCTAA-CTCGCGAGGGCGATCTCACCTATGTGTGTGTCAATGGTAAGGGAGGTCTGGAGC-----GAACATCAAGAAGGCAGCAAAACCACACGGGAGCAAATAGGGGC-TCCAGGATGAGAAATTAGACGGAGTCGCCAGCAGCCGCGGTAATTCCAGCTCCAATAGCGTATATTAAAGTTGTTGCAGTTAAAACGCTCGTAGTCGGATTTCGAAGCACGCTCACGGGGCC-GGC---T-CTTGC-T-G---G-G-T---C-T--GTG--TG-G--G-T----GCCTTC-TTAT----TCTGGG-ACGCGA-------…
>Porphyra_purpurea
ACCATGAAGTTACACGAAATCTCTTAAACACCGTAAGATTCAGGCTTTGGCCACAAGGAATAAAAAACCTTCTGAGT--GTCTAA-CTCGCGAGGGCGATCTCACCTATGTGTGTGTCAATGGTAAGGGAGGTCTGGAGC-----GAACATCAAGAAGGCAGCAAAACCACACGGGAGCAAGTAGGGGC-TTCAGGATGAGAAACCAGACGGAGTCGCCAGCAGCCGCGGTAATTCCAGCTCCAATAGCGTATATTAAAGTTGTTGCAGTTAAAACGCTCGTAGTCGGATATCGGGGCGCGGACACAGAAGC-GGC---T-CCGGT-T-G-----C--A--G--C--TG-TGAAC--G-G---TCTGCCC-CTAAT---TCTGGG-ACGCGG-------…
>Porphyra_sp_FIB
ACCATGAAGTTACACGAAATCTCTTAAACACCGTAAGATTCAGGCTTTGGCCACAAGGAATAAAAAACCAAC-TTTT--GTCTAA-CTCGCGAGGGCGATCTCACCTATGTGTGTGTCAATGGTAAGGGAGGTCTGGAGC-----GAACATCAAGAAGGCAGCAAAACCACACGGGAGCAAATAGGGGC-TCCAGGATGAGAAATTAGACGGAGTCGCCAGCAGCCGCGGTAATTCCAGCTCCAATAGCGTATATTAAAGTTGTTGCAGTTAAAACGCTCGTAGTCGGATTTCGAAGCACGCTCACGGGGCC-GGC---T-CTTGC-T-G---A---TC--C-T--GTG--TG-G--G-T----GTCTTC-TTAT----TCTGGG-ACGCGA-------…
>Porphyra_sp_FIG
ACCATGAAGTTACACGAAATCTCTTAAACACCGTAAGATTCAGGCTTTGGCCACAAGGAATAAAAAACCAAC-TTTT--GTCTAA-CTCGCGAGGGCGATCTCACCTATGTGTGTGTCAATGGTAAGGGAGGTCTGGAGC-----GAACATCAAGAAGGCAGCAAAACCACACGGGAGCAAATAGGGGC-TCCAGGATGAGAAATTAGACGGAGTC--------------TAATTCCAGCTCCAATAGCGTATATTAAAGTTGTTGCAGTTAAAACGCTCGTAGTCGGATTTCGAAGCACGCTCACGGGGCC-GGC---T-CTTGC-T-G---G---T---T-C---TG--TG-T--GGG---TGTCTTC-TTAT----TCTGGG-ACGCGA-------…
>Porphyra_sp_GDM
ACCATGAAGTTACACGAAATCTCTTAAACACCGTAAGATTCAGGCTTTGGCCACAAGGAATAAAAAACCAAC-TTTT--GTCTAA-CTCGCGAGGGCGATCTCACCTATGTGTGTGTCAATGGTAAGGGAGGTCTGGAGC-----GAACATCAAGAAGGCAGCAAAACCACACGGGAGCAAATAGGGGC-TCCAGGATGAGAAATTAGACGGAGTCGCCAGCAGCCGCGGTAATTCCAGCTCCAATAGCGTATATTAAAGTTGTTGCAGTTAAAACGCTCGTAGTCGGATTTCGAAGCACGC-TACGGGGGC-GGC---T-CTTGC-T-G---T---TC--C-T--GTG--TG-G--G-T----GTCTTC-TTAT----TCTGGG-ACGGGA-------…
>Porphyra_sp_GRB108
ACCATGAAGTTAAACGAAATCTCTTAAACACCGTAAGATTCAGGCTTTGGCCACAAGGAATAAAAAACCACT-TTTTT-GTCTAA-CTCGCGTGGGCGATCTCACCTATGTGTGTGTCAATGGTAAGGGAGGTCTGGAGC-----GAACATCAAGAAGGCAGCAAAACCACACGGGAGCAAATAGGGGC-TCCAGGATGAGAAATTAGACGGAGTCGCCAGCAGCCGCGGTAATTCCAGCTCCAATAGCGTATATTAAAGTTGTTGCAGTTAAAACGCTCGTAGTCGGATTTCGAAGCGCGCTCACGGAGAC-GGC---T-CCTGC-T-G---T---T---T-C---TG--TG-T--GGG---TGTCTTC-TTAT----TCTGGG-ACGCGA-------…
>Porphyra_sp_GRB145
ACCATGAAGTTAAACGAAATCTCTTAAACACCATAAGATTCAGGCTTTGGCCACAAGGAATAAAAAACCACTTT-TTT-GTCTAA-CTCGCGTGGGCGATCTCACCTATGTGTGTGTCAATGGTAAGGGAGGTCTGGAGC-----GAACATCAAGAAGGCAGCAAAACCACACGGGAGCAAATAGGGGC-TCCAGGATGAGAAATTAGACGGAGTCGCCAGCAGCCGCGGTAATTCCAGCTCCAATAGCGTATATTAAAGTTGTTGCAGTTAAAACGCTCGTAGTCGGATTTCGAAGCGCGCTCACGGAGGC-GGC---T-CCTGC-T-G-----T--T--T-C---TG--TG-T--GGG---TGTCTTC-TTAT----TCTGGG-ACGCGA-------…
>Porphyra_sp_GRB178
ACCATGAAGTTAAACGAAATCTCTTAAACACCGTAAGATTCAGGCTTTGGCCACAAGGAATAAAAAACCACTTT-TTT-GTCTAA-CTCGCGTGGGCGATCTCACCTATGTGTGTGTCAATGGTAAGGGAGGTCTGGAGC-----GAACATCAAGAAGGCAGCAAAACCACACGGGAGCAAATAGGGGC-TCCAGGATGAGAAATTAGACGGAGTCGCCAGCAGCCGCGGTAATTCCAGCTCCAATAGCGTATATTAAAGTTGTTGCAGTTAAAACGCTCGTAGTCGGATTTCGAAGCACGCTCACGGAGAC-GGC---T-CCTGT-T-G-----T--T--T-C---TG--TG-T--GGG---TGTCTTC-TTAT----TCTGGG-ACGCGA-------…
>Porphyra_sp_GRB287
ACCATGAAGTTAAACGAAATCTCTTAAACACCGTAAGATTCAGGCTTTGGCCACAAGGAATAAAAAACCACT-TTTT--GTCTAA-CTCGCGTGGGCGATCTCACCTATGTGTGTGTCAATGGTAAGGGAGGTCTGGAGC-----GAACATCAAGAAGGCAGCAAAACCACACGGGAGCAAATAGGGGC-TCCAGGATGAGAAATTAGACGGAGTCGCCAGCAGCCGCGGTAATTCCAGCTCCAATAGCGTATATTAAAGTTGTTGCAGTTAAAACGCTCGTAGTCGGATTTCGAAGCGCGCTCACGGAGAC-GGC---T-CCTGC-T-G---T---T---T-C---TG--TG-A--GGG---TGTCTTC-TTAT----TCTGGG-ACGCGA-------…
>Porphyra_sp_GRB368
ACCATGAAGTTAAACGAAATCTCTTAAACACCGTAAGATTCAGGCTTTGGCCACAAGGAATAAAAAACCACT-TTTT--GTCTAA-CTCGCGTGGGCGATCTCACCTATGTGTGTGTCAATGGTAAGGGAGGTCTGGAGC-----GAACATCAAGAAGGCAGCAAAACCACACGGGAGCAAATAGGGGC-TCCAGGATGAGAAATTAGACGGAGTCGCCAGCAGCCGCGGTAATTCCAGCTCCAATAGCGTATATTAAAGTTGTTGCAGTTAAAACGCTCGTAGTCGGATTTCGAAGCGCGCTCACGGAGAC-GGC---T-CCTGC-T-G---T---T---T-C---TG--TG-A--GGG---TGTCTTC-TTAT----TCTGGG-ACGCGA-------…
>Porphyra_sp_GRB488
-------------ACGAAATCTCTTAAACACCGTAAGATTCAGGCTTTGGCCACAAGGAATAAAAAACCACTTTCTTT-GTCTAA-CTCGCGTGGGCGATCTCACCTATGTGTGTGTCAATGGTAAGGGAGGTCTGGAGC-----GAACATCAAGAAGGCAGCAAAACCACACGGGAGCAAATAGGGGC-TCCAGGATGAGAAATTAGACGGAGTCGCCAGCAGCCGCGGTAATTCCAGCTCCAATAGCGTATAT
>Porphyra_sp_JBCH26A
---------TTACACGAAATCTCTTAAACACCGTAAGATTCAGGCTTTGGCCACAAGGAATAAAAAACCAAT-TTTT--GTCTAA-CTCGCGTGGGCGATCTCACCTATGTGTGTGTCAATGGTAAGGGAGGTCTGGAGC-----GAACATCAAGAAGGCAGCAAAACCACACGGGAGCAAATAGGGGC-TCCAGGATGAGAAATTAGACGGAGTCGCCAGCAGCCGCGGTAATTCCAGCTCCAATAGCGTATAT
>Porphyra_sp_LGD
ACCA-GAAGTTAAACGAAATCTCTTAAACACCGTAAGATTGAGGCTTTGGCCACAAGGAATAAAAAACCAACTTTTT--GTCTAA-CTCGCGTGGGCGATCTCACCTATGTGTGTGTCAATGGTAAGGGAGGTCTGGAGC-----GAACATCAAGAAGGCAGCAAAACCACACGGGAGCAAATAGGGGC-TCCAGGATGAGAAATTAGACGGAGTCGCCAGCAGCCGCGGTAATTCCAGCTCCAATAGCGTATATTAAAGTTGTTGCAGTTAAAACGCTCGTAGTCGGATTTCGAAGCGCGCTCACGGGGAC-GGC---T-CCTGC-T-G-----T--T--C-C---TG--TG-T--GGG---TGTCTTC-TTATT---CT-GGG-ACGCGA-------…
>Porphyra_sp_MTR
------AAGTTACACGAAATCTCTTAAACACCGTAAGATTCAGGCTTTGGCCACAAGGAATAAAAAACCAACTTTTT--GTCTAA-CTCGCGTGGGCGATCTCACCTATGTGTGTGTCAATGGTAAGGGAGGTCTGGAGC-----GAACATCAAGAAGGCAGCAAAACCACACGGGAGCAAATAGGGGC-TCCAGGATGAGAAATTAGACGGAGTCGCCAGCAGCCGCGGTAATTCCAGCTCCAATAGCGTATAT
>Porphyra_sp_OSK
ACCATGAAGTTACACGAAATCTCTTAAACACCGTAAGATTCAGGCTTTGGCCACAAGGAATAAAAAACCAAC-TTTT--GTCTAA-CTCGCGAGGGCGATCTCACCTATGTGTGTGTCAATGGTAAGGGAGGTCTGGAGC-----GAACATCAAGAAGGCAGCAAAACCACACGGGAGCAAATAGGGGC-TCCAGGATGAGAAATTAGACGGAGTCGCCAGCAGCCGCGGTAATTCCAGCTCCAATAGCGTATATTAAAGTTGTTGCAGTTAAAACGCTCGTAGTCGGATTTCGAAGCACGCTCACGGGGGC-G-G---T-CATGC-T-G---T---TC--C-T--GTG--TG-G--G-T----GTCTTC-TTAT----TCTGGG-ACGCGA-------…
>Porphyra_sp_SBA
ACCATGAAGTTACACGAAATCTCTTAAACACCGTAAGATTCAGGCTTTGGCCACAAGGAATAAAAAACCAACTT-TT--GTCTAA-CTCGCGAGGGCGATCTCACCTATGTGTGTGTCAATGGTAAGGGAGGTCTGGAGC-----GAACATCAAGAAGGCAGCAAAACCACACGGGAGCAAATAGGGGC-TCCAGGATGAGAAATTAGACGGAGTCGCCAGCAGCCGCGGTAATTCCAGCTCCAATAGCGTATATTAAAGTTGTTGCAGTTAAAACGCTCGTAGTCGGATTTCGAAGCACGCTCACGGGGCC-GGC---T-CTTGC-T-G-----G-A---C-C---TG--TG-A--G-G---GTGTCTT-CTTAT---TCTGGG-ACGCGA-------…
>Porphyra_sp_SIR
ACCATGAAGTTACACGAAATCTCTTAAACACCGTAAGATTCAGGCTTTGGCCACAAGGAATAAAAAACCAAC-TTTT--GTCTAA-CTCGCGTGGGCGATCTCACCTATGTGTGTGTCAATGGTAAGGGAGGTCTGGAGC-----GAACATCAAGAAGGCAGCAAAACCACACGGGAGCAAATAGGGGC-TCCAGGATGAGAAATTAGACGGAGTCGCCAGCAGCCGCGGTAATTCCAGCTCCAATAGCGTATATTAAAGTTGTTGCAGTTAAAACGCTCGTAGTCGGATTTCGAAGCACGCTCACGGGGCC-G-A---C-TCTGT-C-G---A---TC--C-T--GTG--TG-G--G-T----GTCTTC-TTAT----TCTGGG-ACGGGA-------…
>Porphyra_sp_TAS
ACCATGAAGTTACACGAAATCTCTTAAACACCGTAAGATTCAGGCTTTGGCCACAAGGAATAAAAAACCAAC-TTTT--GTCTAA-CTCGCGAGGGCGATCTCACCTATGTGTGTGTCAATGGTAAGGGAGGTCTGGAGC-----GAACATCAAGAAGGCAGCAAAACCACACGGGAGCAAATAGGGGC-TCCAGGATGAGAAATTAGACGGAGTCGCCAGCAGCCGCGGTAATTCCAGCTCCAATAGCGTATATTAAAGTTGTTGCAGTTAAAACGCTCGTAGTCAGATTTCGAAGCACGCTCACGGGGCC-GGT---T-CTTGC-C-G---A---TC--C-T--GTG--TG-G--G-T----GTCTTC-TTAT----TCTGGG-ACGCGA-------…
>Porphyra_sp_WLR
ACCATGAAGTTACACGAAATCTCTTAAACACCGTAAGATTCAGGCTTTGGCCACAAGGAATAAAAAACCAACTT-TT--GTCTAA-CTCGCGTGGGCGATCTCACCTATGTGTGTGTCAATGGTAAGGGAGGTCTGGAGC-----GAACATCAAGAAGGCAGCAAAACCACACGGGAGCAAATAGGGGC-TCCAGGATGAGAAATTAGACGGAGTCGCCAGCAGCCGCGGTAATTCCAGCTCCAATAGCGTATATTAAAGTTGTTGCAGTTAAAACGCTCGTAGTCGGATTTCGAAGCGCGCTCACGGGGGC-GGC---T-CCTGC-T-G-----T-TC--C-T--GTG--TG-G--G-----TGTCTTC-TTAT----TCTGGG-ACGCGA-------…
>Porphyra_sp_ZBS
ACCATGAAGTTACACGAAATCTCTTAAACACCGTAAGATTCAGGCTTTGGCCACAAGGAATAAAAAACCAATTTCTT--GTCTAA-CTCGCGTGGGCGATCTCACCTATGTGTGTGTCAATGGTAAGGGAGGTCTGGAGC-----GAACATCAAGAAGGCAGCAAAACCACACGGGAGCAAATAGGGGC-TCCAGGATGAGAAATTAGACGGAGTCGCCAGCAGCCGCGGTAATTCCAGCTCCAATAGCGTATATTAAAGTTGTTGCAGTTAAAACGCTCGTAGTCGGATTTCGAAGCGCGTTCACGGGGGC-GGT---T-CTTGC-T-G-----T--T--C-C---TG--TG-A--A-G----GTGTCT-TCTTAT--TCTGGG-ACGCGA-------…
>Porphyra_sp_ZCE
ACCATGAAGTTACACGAAATCTCTTAAACACCGTAAGATTCAGGCTTTGGCCACAAGGAATAAAAAACCAACTTCTT--GTCTAA-CTCGCGTGGGCGATCTCACCTATGTGTGTGTCAATGGTAAGGGAGGTCTGGAGC-----GAACATCAAGAAGGCAGCAAAACCACACGGGAGCAAATAGGGGCTTCCAGGATGAGAAATTAGACGGAGTCGCCAGCAGCCGCGGTAATTCCAGCTCCAATAGCGTATATTAAAGTTGTTGCAGTTAAAACGCTCGTAGTCGGATTTCGAAGCATGTTCACGGGGGC-G-G---T-TGTGC-T-G---C---TG--C-T--GTG--GA-G--G-T----GTCTTC-TTAT----TCTGGG-ACGCGA-------…
>Porphyra_sp_ZDR
ACCATGAAGTTACACGAAATCTCTTAAACACCGTAAGATTCAGGCTTTGGCCACAAGGAATAAAAAACCAAC-CTTT--GTCTAA-CTCGCGAGGGCGATCTCACCTATGTGTGTGTCAATGGTAAGGGAGGTCTGGAGC-----GAACATCAAGAAGGCAGCAAAACCACACGGGAGCAAATAGGGGC-TCCAGGATGAGAAATTAGACGGAGTCGCCAGCAGCCGCGGTAATTCCAGCTCCAATAGCGTATATTAAAGTTGTTGCAGTTAAAACGCTCGTAGTCGGATTTCGAAGCGCGTCCA-CGGGGC-GGC---T-CTTGC-C-G---A---C---C-C---TG--TG-A--AGG---TGTCTTC-TTAT----TCTGGG-ACGCGA-------…
>Porphyra_sp_ZGR
ACCATGAAGTTACACGAAATCTCTTAAACACCGTAAGATTCAGGCTTTGGCCACAAGGAATAAAAAACCAATTTCTT--GTCTAA-CTCGCGTGGGCGATCTCACCTATGTGTGTGTCAATGGTAAGGGAGGTCTGGAGC-----GAACATCAAGAAGGCAGCAAAACCACACGGGAGCAAATAGGGGC-TCCAGGATGAGAAATTAGACGGAGTCGCCAGCAGCCGCGGTAATTCCAGCTCCAATAGCGTATATTAAAGTTGTTGCAGTTAAAACGCTCGTAGTCGGATTTCGAAGCACGTTCACGGGGGC-GGT---T-CTTGC-T-G-----T--T--C-C---TG--TG-A--AGG---TGTCTTC-TTATT---CT-GGG-ACGCGA-------…
>Porphyra_sp_ZIR
ACCATGAAGTTACACGAAATCTCTTAAACACCGTAAGATTCAGGCTTTGGCCACAAGGAATAAAAAACCAATTTCTT--GTCTAA-CTCGCGTGGGCGATCTCACCTATGTGTGTGTCAATGGTAAGGGAGGTCTGGAGC-----GAACATCAAGAAGGCAGCAAAACCACACGGGAGCAAATAGGGGC-TCCAGGATGAGAAATTAGACGGAGTCGCCAGCAGCCGCGGTAATTCCAGCTCCAATAGCGTATATTAAAGTTGTTGCAGTTAAAACGCTCGTAGTCGGATTTCGAAGCGCGTTCACGGGGGC-GGT---T-CTTGC-T-G-----T--T--C-C---TG--TG-A--A-G----GTGTCT-TCTTAT--TCTGGG-ACGCGA-------…
>Porphyra_sp_ZPP
ACCATGAAGTTACACGAAATCTCTTAAACACCGTAAGATTCAGGCTTTGGCCACAAGGAATAAAAAACCAACTTCTT--GTCTAA-CTCGCGTGGGCGATCTCACCTATGTGTGTGTCAATGGTAAGGGAGGTCTGGAGC-----GAACATCAAGAAGGCAGCAAAACCACACGGGAGCAAATAGGGGC-TCCAGGATGAGAAATTAGACGGAGTCGCCAGCAGCCGCGGTAATTCCAGCTCCAATAGCGTATATTAAAGTTGTTGCAGTTAAAACGCTCGTAGTCGGATTTCGAAGCACGTTCACGGGGGC-GGT---T-CTTGC-T-G-----T-T---C-C---TG--TG-A--AGG---TGTCTTC-TTAT----TCTGGG-ACGCGA-------…
>Porphyra_sp_ZSM
ACCATGAAGTTACACGAAATCTCTTAAACACCGTAAGATTCAGGCTTTGGCCACAAGGAATAAAAAACCAAC-TTTT--GTCTAA-CTCGCGAGGGCGATCTCACCTATGTGTGTGTCAATGGTAAGGGAGGTCTGGAGC-----GAACATCAAGAAGGCAGCAAAACCACACGGGAGCAAATAGGGGC-TCCAGGATGAGAAATTAGACGGAGTCGCCAGCAGCCGCGGTAATTCCAGCTCCAATAGCGTATATTAAAGTTGTTGCAGTTAAAACGCTCGTAGTCGGATTTCGAAGCACGCTCACGGGGAT-GGT---T-CTTGC-T-G---A---T---T-C---TG--TG-A--GGG---TGTCTTC-TTAT----TCTGGG-ACGCGA-------…
>Porphyra_umbilicalis
ACCATGAAGTTACACGAAATCTCTTAAACACCGTAAGATTCAGGCTTTGGCCACAAGGAATAAAAAACCAATTT-TT--GTCTAA-CTCGCGAGGGCGATCTCACCTATGTGTGTGTCAATGGTAAGGGAGGTCTGGAGC-----GAACATCAAGAAGGCAGCAAAACCACACGGGAGCAAATAGGGGC-ACCAGGATGAGAAATTAGACGGAGTCGCCAGCAGCCGCGGTAATTCCAGCTCCAATAGCGTATATTAAAGTTGTTGCAGTTAAAACGCTCGTAGTCGGATTTCGAAGCACGCTCACGGGGGC-GGT---T-TTTGC-T-G-----T--T--T-C---TG--TG-A--G-G---GTGTCTT-CTTTT---TCTGGG-ACGCGT-------…
>Pseudobangia_kaycoleia
-------------A-AAAATCTCTTAAAA-CCGTTAGATTCAGGCTTTGGCTCGAAGGAATAAAAAACCAT-TCTTT--GGCTAA-TGCGCGCGGGCGATCTCACCTATGTGTGTGTCAATGGTGAGGGAGGTCTGGAGC-----GAACATCAAGAAGGCAGCAAAACCACTTGGGAGCAAATAGGGGC-TCCAGGATGAGTAATTAGACGGAGTCACCAGCAGCCGCGGTAATTCCAGTTCCAATAGCGTATAT
>Pyrophyllon_subtumens
ACCATGAAGTTG-ACTAAATCTCTTAAAAAAGAACAGATTCAGGCTTTGGCCAAAAGGAACATCAAACCAATGT-T---GACTAA-TCCGCGCGGGCGATCTCACCTATGTGTGTGCCAATGATAAGGGAGGTCTGGAGC-----GAACATCAAGAAGGCAGCAAAACTACACGGGAGCAAATGAAGGCTTTCAGGATGAGAAATAAGACGGAGTCGCCAGCAGCCGCGGTAATTCCAGCTCCAATAGCGTATGCTAAAGTTGTTGCAGTTAAAAAGCTCGTAGTCGGACTTCGGGTGCGTCGGACGACTCG-ACC-----ACTGG-T-C--GT-G--G--T--T-GTG--CG-G--T-A---CA-C-CT--TC-----CTTC-CAGCAAAT-------…
>Pyropia_abbottiae
-----------------------------------------------------------------------------------------------------TCACCTATGTGTTTGTCAATGGTGAGGGAGGTCTGGAGC-----GAACATCAAGAAGGCAGCAAAACCATTCGGGAGCAAATAGGGGC-TCCAGGATGAGAAATTAGACGGAGTCGCCAGCAGCCGCGGTAATTCCAGCTCCAATAGCGTATAT
>Pyropia_acanthophora
ACCATGAAGTTGCACGAAATCTCTTAAAAACAACAAGATTCAGGCTTTGGCCACAAGGAATAAAAAACCATCTTATT--GTCTAA-ATCGCGTGGGCGATCTCACCTATGTGTTTGCCAATGGTGAGGGAGGTCTGGAGC-----GAACATCAAGAAGGCAGCAAAACCACACGGGAGCAAATAGGGGCTTCCAGGATGAGAAATTAGACGGAGTCGCCAGCAGCCGCGGTAATTCCAGCTCCAATAGCGTATATTAAAGTTGTTGCAGTTAAAACGCTCGTAGTCGAACCTCGGAGCACCTCCACGGGCCG-GGC---T-TCTGC-T-TT---GTTTG--C-CA-GTT--GG-G-GGTT---TGTCTCC-TTTT----GTCGGA-ACGTGG-------…
>Pyropia_aeodis
ACCATGAAGTTACACGAAATCTCTTAAAAACAACCAGATTCAGGCTTTGGCCACGAGGAATAAAAAACCATCCGCTT--GTCTAA-AGCGCGTGGGCGATCTCACCTATGTGTTTGTCAATGGTGAGGGAGGTCTGGAGC-----GAACATCAAGAAGGCAGCAAAACCATTCGGGAGCAAATAGGGGC-TCCAGGATGAGAAATTAGACGGAGTCGCCAGCAGCCGCGGTAATTCCAGCTCCAATAGCGTATATTAAAGTTGTTGCAGTTAAAACGCTCGTAGTCGGACCTCGGAGGACCTCCACGGGTCG-GGC---T-TCTGC-C-TA-TG---TG--C-TT-GTG--GG-G--GTA---TGCCTCC-TTTTT---GCCGGG-ACGCGG-------…
>Pyropia_brumalis
ACCATGAAGTTACACGAAATCTCTTAAAAACAACAAGATTCAGGCTTTGGCCACAAGGAATAAAAAACCATCTTCTT--GTCTAA-AGCGCGTGGGCGATCTCACCTATGTGTTTGTCAATGGTGAGGGAGGTCTGGAGC-----GAACATCAAGAAGGCAGCAAAACCATTCGGGAGCAAATAGGGGC-TCCAGGATGAGAAATTAGACGGAGTCGCCAGCAGCCGCGGTAATTCCAGCTCCAATAGCGTATATTAAAGTTGTTGCAGTTAAAACGCTCGTAGTCGGACCTCGGAGCGCCCCCACGGGCCG-GGC---T-TTTGC-C-TT-TG---TG--C-CA-GTG--GG-A--GTT---TGTCTCC-TTTT----GTCGGG-ACGCGG-------…
>Pyropia_cf_crassa
---------------------------------------------------------------------------------------------------------------------------------------------------------------------------------------------------------------------------------------------------------------
>Pyropia_cf_pseudolinearis
-----------ACACGAAATCTCTTAAAAACAACAAGATTCAGGCTTTGGCTACAAGGAATAAAAAACCATCTCCTT--GTCTAA-TGCGCGTGGGCGATCTCACCTATGTGTTTGTCAATGGTGAGGGAGGTCTGGAGC-----GAACATCAAGAAGGCAGCAAAACCATTCGGGAGCAAATAGGGGC-TCCAGGATGAGAAATTAGACGGAGTCGCCAGCAGCCGCGGTAATTCCAGCTCCAATAGCGTATAT
>Pyropia_cf_thuretii
ACCATGAAGTTACACGAAATCTCTTAAAAACAATAAGATTCAGGCTTTGGCCACAAGGAATAAAAAACCATCGCATT--GTCTAA-TGCGCGCGGGCGATCTCACCTATGTGTTTGTCAATGGTGAGGGAGGTCTGGAGC-----GAACATCAAGAAGGCAGCAAAACCACTCGGGAGCAAATAGGGGC-TCCAGGATGAGAAATTAGACGGAGTCGCCAGCAGCCGCGGTAATTCCAGCTCCAATAGCGTATATTAAAGTTGTTGCAGTTAAAACGCTCGTAGTCGAACCTCGGAGCGCCTCCACGCGCTG-GGT---C-TATGC-C-CT--CAT-GC--G-T--GTG--GG-G-AGTA---TGTCTCC-TTTT----GTCGGG-ACGCGG-------…
>Pyropia_cinnamomea
ACCATGAAGTTACAAGAAATCTCTTAAAAACAACAAGATTCAGGCTTTGGCCACAAGGAATAAAAAACCATCCTCTT--GTCTAA-TGCGCGTGGGCGATCTCACCTATGTGTTTGTCAATGGTGAGGGAGGTCTGGAGC-----GAACATCAAGAAGGCAGCAAAACCATTCGGGAGCAAATAGGGGC-TCCAGGATGAGAAATTAGACGGAGTCGCCAGCAGCCGCGGTAATTCCAGCTCCAATAGCGTATATTAAAGTTGTTGCAGTTAAAACGCTCGTAGTCGGACCTCGGAGCACCCTCACGGGTCG-GGC---T-TCTGC-C-TA--T-G-TG--C-TC-GTG--GG-G--GTT---TGCCTCC-TTTT----GCCGGG-ACGCGG-------…
>Pyropia_columbina
ACCATGAAGTTACAAGAAATCTCTTAAAAACAATAAGATTCAGGCTTTGGCCACAAGGAATAAAAAACCATCCTCTT--GTCTAA-TGCGCGCGGGCGATCTCACCTATGTGTTTGTCAATGGTGAGGGAGGTCTGGAGC-----GAACATCAAGAAGGCAGCAAAACCATTCGGGAGCAAATAGGGGC-TCCAGGATGAGAAATTAGACGGAGTCGCCAGCAGCCGCGGTAATTCCAGCTCCAATAGCGTATATTAAAGTTGTTGCAGTTAAAACGCTCGTAGTCGGACCTCGGAGCACCTCCACGGGTCG-GGC---T-TCTGC-C-TA--T-G-TG--C-TC-GTG--GG-G--GTT---TGTCTCC-TTTT----GCCGGG-ACGCGG-------…
>Pyropia_conwayae
ACCATGAAGTTACACGAAATCTCTTAAAAACAACAAGATTCAGGCTTTGGCCACAAGGAATAAAAAACCATCACCTT--GTCTAA-TGCGCGTGGGCGATCTCACCTATGTGTTTGTCAATGGTGAGGGAGGTCTGGAGC-----GAACATCAAGAAGGCAGCAAAACCATTCGGGAGCAAATAGGGGC-TCCAGGATGAGAAATTAGACGGAGTCGCCAGCAGCCGCGGTAATTCCAGCTCCAATAGCGTATATTAAAGTTGTTGCAGTTAAAACGCTCGTAGTCGGACCTCGGAGCGCCCCCACGGGCCG-GGC---T-TCTGC-C-TT--T-G-TG--C-CA-GTG--GG-A--GTT---TGTCTCC-TTTTTT--GTCGGG-ACGCGG-------…
>Pyropia_dentata
ACCATGAAGTTACACGAAATCTCTTAAAAACAACAAGATTCAGGCTTTGGCCACGAGGAATAAAAAACCATCTTCTT--GTCTAA-TGCGCGTGGGCGATCTCACCTATGTGTTTGTCAATGGTGAGGGAGGTCTGGAGC-----GAACATC-AGAAGGCAGCAAAACCACTCGGGAGCAAATAGGGGC-TCCAGGATGAGAAATTAGACGGAGTCGCCAGCAGCCGCGGTAATTCCAGCTCCAATAGCGTATAT-AAAGTTGTTGCAGTTAAAACGCTCGTAGTCGGACCTCGGAGCGCCCCCACGGGCCG-GGC---T-TCTGC-C-CT-TG---TG--C-CA-GTC--GG-A--GTT---TGTCTCC-TTTT----GTCGGG-ACGCGG-------…
>Pyropia_denticulata
--------------CGAAATCTCTTAAAAACAACAAGATTCAGGCTTTGGCCACAAGGAATAAAAAACCATCTCCTT--GTCTAA-TGCGCGAGGGCGATCTCACCTATGTGTTTGTCAATGGTGAGGGAGGTCTGGAGC-----GAACATCAAGAAGGCAGCAAAACCACACGGGAGCAAATAGGGGC-TCCAGGATGAGAAATTAGACGGAGTCGCCAGCAGCCGCGGTAATTCCAGCTCCAATAGCGTATAT
>Pyropia_fallax
---------------------------------------------------------------------------------------------------------------------------------------------------------------------------------------------------------------------------------------------------------------
>Pyropia_fucicola
--------------------------------------TTCAGGCTTTGGCTACAAGGAATAAAAAACCATCTTCTT--GTCTAA-TGCGCGTGGGCGATCTCACCTATGTGTTTGTCAATGGTGAGGGAGGTCTGGAGC-----GAACATCAAGAAGGCAGCAAAACCACTCGGGAGCAAATAGGGGC-TCCAGGATGAGAAATTAGACGGAGTCGCCAGCAGCCGCGGTAATTCCAGCTCCAATAGCGTATAT
>Pyropia_gardneri_Alaska
ACCATGAAGTTACATGAAATCTCTTAAAAACAACAAGATTCAGGCTTTGGCCACAAGGAATAAAAAACCATCTCCTT--GTCTAA-TGCGCGTGGGCGATCTCACCTATGTGTTTGTCAATGGTGAGGGAGGTCTGGAGC-----GAACATCAAGAAGGCAGCAAAACCAACCGGGAGCAAATAGGGGT-TCCAGGATGAGAAATTAGACGGAGTCGCCAGCAGCCGCGGTAATTCCAGCTCCAATAGCGTATATTAAAGTTGTTGCAGTTAAAACGCTCGTAGTCGGACTTCGGAGCGTCCCCACGGGCCG-GGC---T-TTTGC-C-TA---GTTTG--C-CA-GTG--GG-G--GTT---TGTCTCC-TTTT----GTCGGG-ACCGCGG------…
>Pyropia_gardneri_Mexico
ACCATGAAGTTACATGAAATCTCTTAAAAACAACAAGATTCAGGCTTTGGCCACAAGGAATAAAAAACCATCTCCTT--GTCTAA-TGCGCGTGGGCGATCTCACCTATGTGTTTGTCAATGGTGAGGGAGGTCTGGAGC-----GAACATCAAGAAGGCAGCAAAACCAACCGGGAGCAAATAGGGGT-TCCAGGATGAGAAATTAGACGGAGTCGCCAGCAGCCGCGGTAATTCCAGCTCCAATAGCGTATATTAAAGTTGTTGCAGTTAAAACGCTCGTAGTCGGACTTCGGAGCGTCCCCACGGGCCG-GGC---T-TTTGC-C-TA---GTTTG--C-CA-GTG--GG-G--GTT---TGTCTCC-TTTT----GTCGGG-ACGCGG-------…
>Pyropia_haitanensis
ACCATGAAGTTACACGAAATCTCTTAAAAACAACAAGATTCAGGCTTTGGCCACAAGGAATAAAAAACCATCCTTTT--GTCTAA-TGCGCGTGGGCGATCTCACCTATGTGTTTGTCAATGGTGAGGGAGGTCTGGAGC-----GAACATCAAGAAGGCAGCAAAACCACTCGGGAGCAAATAGGGGC-TCCAGGATGAGAAATTAGACGGAGTCGCCAGCAGCCGCGGTAATTCCAGCTCCAATAGCGTATATTAAAGTTGTTGCAGTTAAAACGCTCGTAGTCGGACCTCGGAGCGCCCTCACGGGCCG-GGC---T-TCTGC-C-CT-TG---TG--C-CA-GTG--GG-A--GTT---TGTCTCC-TTTT----GTCGGG-ACGCGG-------…
>Pyropia_hiberna
ACCATGAAGTTACACGAAATCTCTTAAAAACAACAAGATTCAGGCTTTGGCCACAAGGAATAAAAAACCATCTACTT--GTCTAA-TGCGCGTGGGCGATCTCACCTATGTGTTTGTCAATGGTGAGGGAGGTCTGGAGC-----GAACATCAAGAAGGCAGCAAAACCATTCGGGAGCAAATAGGGGC-TCCAGGATGAGAAATTAGACGGAGTCGCCAGCAGCCGCGGTAATTCCAGCTCCAATAGCGTATATTAAAGTTGTTGCAGTTAAAACGCTCGTAGTCGGACCTCGGAGCGCCCCCACGGGCCG-GGC---T-TCTGC-C-TT-TG---TG--C-CA-GTG--GG-A--GTT---TGTCTCC-TTTT----GTCGGG-ACGCGG-------…
>Pyropia_hollenbergii
-------AGTTACACGAAATCTCTTAAAAACAATAAGATTCAGGCTTTGGCTCCAAGGAATAAAAAACCATCACCTT--GTCTAA-TGCGCGCGGGCGATCTCACCTATGTGTTTGTCAATGGTGAGGGAGGTCTGGAGC-----GAACATCAAGAAGGCAGCAAAACCATTCGGGAGCAAATAGGGGC-TCCAGGATGAGAAATTAGACGGAGTCGCCAGCAGCCGCGGTAATTCCAGCTCCAATAGCGTATAT
>Pyropia_ishigecola
----TGAAGTTACACGAAATCTCTTAAAAACAACAAGATTCAGGCTTTGGCTACAAGGAATAAAAAACCATCTTCTT--GTCTAA-TGCGCGTGGGCGATCTCACCTATGTGTTTGTCAATGGTGAGGGAGGTCTGGAGC-----GAACATCAAGAAGGCAGCAAAACCACTCGGGAGCAAATAGGGGC-TCCAGGATGAGAAATTAGACGGAGTCGCCAGCAGCCGCGGTAATTCCAGCTCCAATAGCGTATAT
>Pyropia_kanakaensis
ACCATGAAGTTACACGAAATCTCTTAAAAACAACAAGATTCAGGCTTTGGCTAGAAGGAATAAAAAACCATCTTCTT--GTCTAA-AGCGCGTGGGCGATCTCACCTATGTGTTTGTCAATGGTGAGGGAGGTCTGGAGC-----GAACATCAAGAAGGCAGCAAAACCACTCGGGAGCAAATAGGGGC-TCCAGGATGAGAAATTAGACGGAGTCGCCAGCAGCCGCGGTAATTCCAGCTCCAATAGCGTATATTAAAGTTGTTGCAGTTAAAACGCTCGTAGTCGGACCTCGGAGCGCCCCCGCAGGCTG-GGC---T-TTTGC-C-TC--T-A-TG--C-CA-GCG--GG-A--GTT---CGTCTCT-TTTT----GTCGGG-ACGCGG-------…
>Pyropia_katadae_Japan
-----GAAGTTACACGAAATCTCTTAAAAACAACAAGATTCAGGCTTTGGCTACAAGGAATAAAAAACCATCCACTT--GTCTAA-TGCGCGTGGGCGATCTCACCTATGTGTTTGTCAATGGTGAGGGAGGTCTGGAGC-----GAACATCAAGAAGGCAGCAAAACCACTCGGGAGCAAATAGGGGC-TCCAGGATGAGAAATTAGACGGAGTCGCCAGCAGCCGCGGTAATTCCAGCTCCAATAGCGTATAT
>Pyropia_katadae_Korea
ACCATGAAGTTACACGAAATCTCTTAAAAACAACAAGATTCAGGCTTTGGCTACAAGGAATAAAAAACCATCTTTTT--GTCTAA-TGCGCGTGGGCGATCTCACCTATGTGTTTGTCAATGGTGAGGGAGGTCTGGAGC-----GAACATCAAGAAGGCAGCAAAACCACTCGGGAGCAAATAGGGGC-TCCAGGATGAGAAATTAGACGGAGTCGCCAGCAGCCGCGGTAATTCCAGCTCCAATAGCGTATATTAAAGTTGTTGCAGTTAAAACGCTCGTAGTCGGACCTCGGAGCGCCCCCACGGGCCG-GGC---T-TTTGC-C-TT--G-TTTG--C-CA-GTG--GG-A--GTT---TGTCTCC-TTTT----GTCGGG-ACGCGG-------…
>Pyropia_kinositae
ACCATGAAGTTACACGAAATCTCTTAAAAACAACAAGATTCAGGCTTTGGCTACAAGGAATAAAAAACCATCTTCTT--GTCTAA-TGCGCGTGGGCGATCTCACCTATGTGTTTGTCAATGGTGAGGGAGGTCTGGAGC-----GAACATCAAGAAGGCAGCAAAACCACTCGGGAGCAAATAGGGGC-TCCAGGATGAGAAATTAGACGGAGTCGCCAGCAGCCGCGGTAATTCCAGCTCCAATAGCGTATATTAAAGTTGTTGCAGTTAAAACGCTCGTAGTCGGACCTCGGAGCGCCCCCACGGGCCG-GGC---T-TTTGC-C-TT----GTTG--C-CA-GTG--GG-A--GTT---TGTCTCC-TTTT----GTCGGG-ACGCGG-------…
>Pyropia_koreana
ACCATGAAGTTACACGAAATCTCTTAAAAACAACAAGATTCAGGCTTTGGCCACAAGGAATAAAAAACCATCCTCTT--GTCTAA-TGCGCGTGGGCGATCTCACCTATGTGTTTGTCAATGGTGAGGGAGGTCTGGAGC-----GAACATCAAGAAGGCAGCAAAACCACTCGGGAGCAAATAGGGGC-TCCAGGATGAGAAATTAGACGGAGTCGCCAGCAGCCGCGGTAATTCCAGCTCCAATAGCGTATATTAAAGTTGTTGCAGTTAAAACGCTCGTAGTCGGACCTCGGAGCGCCCCCACGGGCCG-GGC---T-TTTGC-C-TT----GTTG--C-CA-GTG--GG-A--GTT---TGTCTCC-TTTT----GTCGGG-ACGCGG-------…
>Pyropia_kuniedae
ACCATGAAGTTACACAAAATCTCTTAAAAACAACAAGACTCAGGCATTGGCCACAAGGTATAAAAAACCATCTTCTT--GTC----TGCGCGAGGGCGCTCTCAACTATGTGTTTGTCAATGGTGAAGGAGGTCTGGAGC-----GAACATCAAGAAGGCAGCAAAACCACTCGGGAGCAAATAGGGGC-TCCAGGATGAGAAATTAGACGGAGTCGCCAGCAGCCGCGGTAATTCCAGCTCCAATAGCGTATTTTGATGTTGTTGCAGGTAAAACGCTCGCGGTCGGACCTCGGAGCGCCCCCACGGGCCG-GGT---T-CTTGC-C-CA----GTTG--C-CA-GTG--GG-A--GTT---TGACGCC-TTTT----GTCAGG-ACGCGT-------…
>Pyropia_kurogii_Alaska
ACCATGAAGTTACACGAAATCTCTTAAAAACAACAAGATTCAGGCTTTGGCCACAAGGAATAAAAAACCATCTTCTT--GTCTAA-AGCGCGTGGGCGATCTCACCTATGTGTTTGTCAATGGTGAGGGAGGTCTGGAGC-----GAACATCAAGAAGGCAGCAAAACTATTCGGGAGCAAATAGGGGC-TCCAGGATGAGAAATTAGACGGAGTCGCCAGCAGCCGCGGTAATTCCAGCTCCAATAGCGTATATTAAAGTTGTTGCAGTTAAAACGCTCGTAGTCGGACCTCGGAGCACCCCCACGGGCCG-GGC---T-TTTGC-C-TT--T-G-TG--C-CA-GTG--GG-A--GTT---TGTCTCC-TTTT----GTCGGG-ACGCGG-------…
>Pyropia_kurogii_Japan
------AAGTTACACGAAATCTCTTAAAAACAACAAGATTCAGGCTTTGGCCACAAGGAATAAAAAACCATCTCCTT--GTCTAA-TGCGCGTGGGCGATCTCACCTATGTGTTTGTCAATGGTGAGGGAGGTCTGGAGC-----GAACATCAAGAAGGCAGCAAAACCATTCGGGAGCAAATAGGGGC-TCCAGGATGAGAAATTAGACGGAGTCGCCAGCAGCCGCGGTAATTCCAGCTCCAATAGCGTATAT
>Pyropia_lacerata
--CATGAAGTTACACGAAATCTCTTAAAAACAACAAGATTCAGGCTTTGGCCACAAGGAATAAAAAACCATCTTCTT--GTCTAA-TGCGCGTGGGCGATCTCACCTATGTGTTTGTCAATGGTGAGGGAGGTCTGGAGC-----GAACATCAAGAAGGCAGCAAAACCACTCGGGAGCAAATAGGGGC-TCCAGGATGAGAAATTAGACGGAGTCGCCAGCAGCCGCGGTAATTCCAGCTCCAATAGCGTATAT
>Pyropia_leucosticta
ACCATGAAGTTACACGAAATCTCTTAAAAACAACAAGATTCAGGCTTTGGCCACAAGGAATAAAAAACCATCTTCTT--GTCTAA-TGCGCGTGGGCGATCTCACCTATGTGTTTGTCAATGGTGAGGGAGGTCTGGAGC-----GAACATCAAGAAGGCAGCAAAACCACTCGGGAGCAAATAGGGGC-TCCAGGATGAGAAATTAGACGGAGTCGCCAGCAGCCGCGGTAATTCCAGCTCCAATAGCGTATATTAAAGTTGTTGCAGTTAAAACGCTCGTAGTCGGACCTCGGAGCGCCCCCACGGGCCG-GGC---T-TTTGC-C-T---T-GTTG--C-CA-GTG--GG-A--GTT---TGTCTCC-TCTT----GTCGGG-ACGCGG-------…
>Pyropia_moriensis
------AAGTTACACGAAATCTCTTAAAAACAACAAGATTCAGGCTTTGGCTACAAGGAATAAAAAACCATCTTCTT--GTCTAA-TGCGCGTGGGCGATCTCACCTATGTGTTTGTCAATGGTGAGGGAGGTCTGGAGC-----GAACATCAAGAAGGCAGCAAAACCACTCGGGAGCAAATAGGGGC-TCCAGGATGAGAAATTAGACGGAGTCGCCAGCAGCCGCGGTAATTCCAGCTCCAATAGCGTATAT
>Pyropia_nereocystis
ACCATGAAGTTCAACGGAATCTCTTAAAAACAACAAGATTCAGGCTTTGGCCACAAGGAATAAAAAACCATCTTCCT--GTCTAA-ACCGCGTGAGCGATCTCACCTATGTGTTTGTCAATGGTGAGGGAGGTCTGGAGC-----GAACATCAAGAAGGCAGCAAAACCATTCGGGAGCAAATAGGGGC-TCCAGGATGAGAAATTAGACGGAGTCGCCAGCAGCCGCGGTAATTCCAGCTCCAATAGCGTATATTAAAGTTGTTGCAGTTAAAACGCTCGTAGTCGGACCTCGGAGCGCCCCCACGGGCCG-GGC---T-TCTGC-C-TT--T-G-TG--C-CA-GTG--GG-A--GGT---GGTCTCC-TTTT----GTCGGG-ACCGCGG------…
>Pyropia_onoi
----TGAAGTTACAAGAAATCTCTTAAAAACAACAAGATTCAGGCTTTGGCCACAAGGAATAAAAAACCATCTCCTT--GTCTAA-TGCGCGTGGGCGATCTCACCTATGTGTTTGTCAATGGTGAGGGAGGTCTGGAGC-----GAACATCAAGAAGGCAGCAAAACCACTCGGGAGCAAATAGGGGC-ACCAGGATGAGAAATTAGACGGAGTCGCCAGCAGCCGCGGTAATTCCAGCTCCAATAGCGTATAT
>Pyropia_pendula
ACCATGAAGTTACACGAAATCTCTTAAAAACAATAAGATTCAGGCTTTGGCCACGAGGAATAAAAAACCATCAACTT--GTCTAA-TGCGCGTGGGCGATCTCACCTATGTGTTTGTCAATGGTGAGGGAGGTCTGGAGC-----GAACATCAAGAAGGCAGCAAAACCATTCGGGAGCAAATAGGGGC-TCCAGGATGAGAAATTAGACGGAGTCGCCAGCAGCCGCGGTAATTCCAGCTCCAATAGCGTATATTAAAGTTGTTGCAGTTAAAACGCTCGTAGTCGAACCTCGGAGCGCCTCCACGCGCTG-GGT---C-TATGC-C-CT----CATG--C-GT-GTG--GG-GA-GTT---TGTCTCC-TTTT----GTCGGG-ACGCGG-------…
>Pyropia_perforata
ACCATGAAGTTACACGAAATCTCTTAAAAACAATAAGATTCAGGCTTTGGCCACAAGGAATAAAAAACCATCCCTTT--GTCTAA-TGCGCGTGGGCGATCTCACCTATGTGTTTGTCAATGGTGAGGGAGGTCTGGAGC-----GAACATCAAGAAGGCAGCAAAACCACTCGGGAGCAAATAGGGGC-TCCAGGATGAGAAATTAGACGGAGTCGCCAGCAGCCGCGGTAATTCCAGCTCCAATAGCGTATATTAAAGTTGTTGCAGTTAAAACGCTCGTAGTCGGACCTCGGAGCGCCCCTACAGGCCG-GGC---T-TTTGC-C-TT-TG---TG--C-TG-GTG--GG-A--GGT---TGTCTCC-TTTT----GTCGGG-ACGCGG-------…
>Pyropia_pseudolanceolata
----------------------------------------------------------------------------------------------------------------------------------------------------------------------ACCATTCGGGAGCAAATAGGGGC-TCCAGGATGAGAAATTAGACGGAGTCA--------------------------------------
>Pyropia_pseudolinearis_Japan
ACCATGAAGTTACACGAAATCTCTTAAAAACAACAAGATTCAGGCTTTGGCCACAAGGAATAAAAAACCATCTTCTT--GTCTAA-TGCGCGTGGGCGATCTCACCTATGTGTTTGTCAATGGTGAGGGAGGTCTGGAGC-----GAACATCCAGAAGGCAGCAAAACCATTCGGGAGCAAATAGGGGC-TCCAGGATGAGAAATTAGAC--------------------TAATTCCAGCTCCAATAGCGTATATTAAAGTTGTTGCAGTTAAAACGCTCGTAGTCGGACCTCGGAGCGCCCCCACGGGCCG-GGC---T-TTTGC-C-TT--T-G-TG--C-CA-GTG--GG-A--GTT---TGTCT-C-CTTTT---GTCGGG-ACGCGG-------…
>Pyropia_pseudolinearis_Korea
ACCATGAAGTTACACGAAATCTCTTAAAAACAACAAGATCCAGGCTTTGGCCTGAAGGAATAAAAAACCTCCCTATT--GTCTAA-TGCGCGTGGGCGATCTCACCTATGTGTTGGTCAATGATGAGGGAGGTCTGGAGC-----GAACATCAAGAAGGCAGCAAAACCATTCGGGAGCAAATAGGGGC-TCCAGGATGTGAAATTAGACGGAGTCGCCAGCAGCCGCGGTAATTCCAGCTCCAATAGCGTATATTAAAGTTGTTGCAGTTAAAACGCTCGTAGTCGGACCTCGGAGCGCCCCCATGGGCCG-GGC-----TCTGC-C-CT-TG---TG--C-TA-GTG--GG-A--GTT---TGTCTCT-TTTT----GTCGGG-ACGCGG-------…
>Pyropia_pulchella
-CCATGAAGTTACACGAAATCTCTTAAAAACAACAAGATTCAGGCTTTGGCCACAAGGAATAAAAAACCATCTTCTT--GTCTAA-TGCGCGTGGGCGACCTCACCTATGTGTTTGTCAATGGTGAGGGAGGTCTGGAGC-----GAACATCAAGAAGGCAGCAAAACCACTCGGGAGCAAATAGGGGC-TCCAGGATGAGAAATTAGAC---------------------------------------------
>Pyropia_rakiura
ACCATGAAGTTACACGAAATCTCTTAAAAACAACAAGATTCAGGCTTTGGCCACAAGGAATAAAAAACCATCCTTTT--GTCTAA-TGCGCGTGGGCGATCTCACCTATGTGTTTGTCAATGGTGAGGGAGGTCTGGAGC-----GAACATCAAGAAGGCAGCAAAACCACTCGGGAGCAAATAGGGGC-TCCAGGATGAGAAATTAGACGGAGTCGCCAGCAGCCGCGGTAATTCCAGCTCCAATAGCGTATATTAAAGTTGTTGCAGTTAAAACGCTCGTAGTCGGACCTCGGAGCGCCCCCACGGGCCG-GGC---T-TCTGC-C-TT--G-T-TG--C-CA-GTG--GG-G--GTC---CGTCTCC-TTTT----GTCGGG-ACGCGG-------…
>Pyropia_saldanhae
-CCATGAAGTTACACGAAATCTCTTAAAAACAACAAGATTCAGGCTTTGGCCACAAGGAATAAAAAACCATCTTCTT--GTCTAA-AGCGCGTGGGCGATCTCACCTATGTGTTTGTCAATGGTGAGGGAGGTCTGGAGC-----GAACATCAAGAAGGCAGCAAAACCATTCGGGAGCAAATAGGGGC-TCCAGGATGAGAAATTAGACGGAGTCGCCAGCAGCCGCGGTAATTCCAGCTCCAATAGCGTATAT
>Pyropia_seriata
------------------------------CAACAAGATTCAGGCTTTGGCCACACGGAATAAAAAACCATCTAATT--GTCTAA-AGCGCGTGGGCGATCTCACCTATGTGTTTGTCAATGGTGAGGGAGGTCTGGAGC-----GAACATCAAGAAGGCAGCAAAACCACTCGGGAGCAAATAGGGGC-ACCAGGATGAGAAATTAGACGGAGTCGCCAGCAGCCGCGGTAATTCCAGCTCCAATAGCGTATAT
>Pyropia_smithii
---------------------------------------------------------------------------------------------------------------------------------------------------------------------------------------------------------------------------------------------------------------
>Pyropia_sp_480
ACCATGAAGTTACACGAAATCTCTTAAAAACAACAAGATTCAGGCTTTGGCCACAAGGAATAAAAAACCATCTTTCT--GTCTAA-TGCGCGTGGGCGATCTCACCTATGTGTTTGTCAATGGTGAGGGAGGTCTGGAGC-----GAACATCAAGAAGGCAGCAAAACCATTCGGGAGCAAATAGGGGC-TCCAGGATGAGAAATTAGACGGAGTCGCCAGCAGCCGCGGTAATTCCAGCTCCAATAGCGTATATTAAAGTTGTTGCAGTTAAAACGCTCGTAGTCGGACCTCGGAGCGCCCCCACGGGCCG-GGC---T-TCTGC-C-TT-TG---TG--C-CA-GTG--GG-A--GTT---TGTCTCC-TTTT----GTCGGG-ACGCGG-------…
>Pyropia_sp_485
ACCATGAAGTTACACGAAATCTCTTAAAAACAACAAGATTCAGGCTTTGGCCACAAGGAATAAAAAACCATCTTCTT--GTCTAA-TGCGCGTGGGCGATCTCACCTATGTGTTTGTCAATGGTGAGGGAGGTCTGGAGC-----GAACATCAAGAAGGCAGCAAAACCATTCGGGAGCAAATAGGGGC-TCCAGGATGAGAAATTAGACGGAGTCGCCAGCAGCCGCGGTAATTCCAGCTCCAATAGCGTATATTAAAGTTGTTGCAGTTAAAACGCTCGTAGTCGGACCTCGGAGCGCCCCCACGGGCCG-GGC---T-TCTGC-C-TT--T-G-TG--C-CA-GTG--GG-A--GTT---TGTCTCCCTTTTTT--GTCGGG-ACGCGG-------…
>Pyropia_sp_523
ACCATGAAGTTACACGAAATCTCTTAAAAACAACTAGATTCAGGCTTTGGCCACAAGGAATAAAAAACCATCTTTTT--GTCTAA-TGCGCGTGGGCGATCTCACCTATGTGTTTGTCAATGGTGAGGGAGGTCTGGAGC-----GAACATCAAGAAGGCAGCAAAACCATTCGGGAGCAAATAGGGGC-TCCAGGATGAGAAATTAGACGGAGTCGCCAGCAGCCGCGGTAATTCCAGCTCCAATAGCGTATATTAAAGTTGTTGCAGTTAAAACGCTCGTAGTCGGACCTCGGAGCGCCCTCACGGGCCG-GGC---T-TCTGC-C-TT-TG---CG--C-CA-GTG--GG-A--GGT---TGTCTCC-TTTTT---GTCGGG-ACGCGG-------…
>Pyropia_sp_551
ACCATGAAGTTACAAGAAATCTCTTAAAAACAACAAGATTCAGGCTTTGGCCACAAGGAATAAAAAACCTTCTTTTA--GTCTAA-AGCGCGCGGGCGATCTCACCTATGTGTTTGTCAATGGTGAGGGAGGTCTGGAGC-----GAACATCAAGAAGGCAGCAAAACCACACGGGAGCAAATAGGGGC-TCCAGGATGAGAAATTAGACGGAGTCGCCAGCAGCCGCGGTAATTCCAGCTCCAATAGCGTATATTAAAGTTGTTGCAGTTAAAACGCTCGTAGTCTGACCCCGGAGCACCCCCACTGGTCG-GGC---T-TCTGC-C-TA--T-G-TG--C-TG-GTG--GG-GA-GTT---TGTCTCC-TCTTT---GCCGGG-ACGCGG-------…
>Pyropia_sp_AKL
ACCATGAAGTTACAAGAAATCTCTTAAAAACAACAAGATTCAGGCTTTGGCCACAAGGAATAAAAAACCATCCTCTT--GTCTAA-TGCGCGTGGGCGATCTCACCTATGTGTTTGTCAATGGTGAGGGAGGTCTGGAGC-----GAACATCAAGAAGGCAGCAAAACCATTCGGGAGCAAATAGGGGC-TCCAGGATGAGAAATTAGACGGAGTCGCCAGCAGCCGCGGTAATTCCAGCTCCAATAGCGTATATTAAAGTTGTTGCAGTTAAAACGCTCGTAGTCGGACCTCGGAGCACCCTCACGCGTCG-GGC---T-TCTGC-C-TA--T-G-TG--C-TC-GTG--GG-G--GTT---TGCCTCC-TTTT----GCCGGG-ACGCGG-------…
>Pyropia_sp_Antar68
AACACGAAGTTACACGAAATCTCTTAAAAACAACGAGATTCAGGCTTTGGCCACGAGGAATAAAAAACCATCCTCTT--GTCTAA-AGCGCGTGGGCGATCTCACCTATGTGTTTGTCAATGGTGAGGGAGGTCTGGAGC-----GAACATCAAGAAGGCAGCAAAACCATTCGGGAGCAAATAGGGGC-TCCAGGATGAGAAATTAGACGGAGTCGCCAGCAGCCGCGGTAATTCCAGCTCCAATAGCGTATATTAAAGTTGTTGCAGTTAAAACGCTCGTAGTCGGACCTCGGAGCACCCCCACGGGTCG-GGC---T-TTTGC-C-TA--T-G-TG--C-TC-GTG--GG-C-GGTT---TGTCTCC-TTTT----GTCGGG-ACGCGG-------…
>Pyropia_sp_DRB
ACCATGAAGTTACACGAAATCTCTTAAAAACAACAAGATTCAGGCTTTGGCCACAAGGAATAAAAAACCATCTTCTT--GTCTAA-TGCGCGTGGGCGATCTCACCTATGTGTTTGTCAATGGTGAGGGAGGTCTGGAGC-----GAACATCAAGAAGGCAGCAAAACCACTCGGGAGCAAATAGGGGC-TCCAGGATGAGAAATTAGACGGAGTCGCCAGCAGCCGCGGTAATTCCAGCTCCAATAGCGTATATTAAAGTTGTTGCAGTTAAAACGCTCGTAGTCGGACCTCGGAGCGCCCCCACGGGCCG-GGC---T-TCTGC-C-T---T-GTTG--C-CA-GTG--GG-G--GTT---CGTCTCC-TTTT----GTCGGG-ACGCGG-------…
>Pyropia_sp_FAL
ACCATGAAGTTACACGAAATCTCTTAAAAACAACAAGATTCAGGCTTTGGCCACAAGGAATAAAAAACCATCCTTTT--GTCTAA-AGCGCGTGGGCGATCTCACCTATGTGTTTGTCAATGGTGAGGGAGGTCTGGAGC-----GAACATCAAGAAGGCAGCAAAACCATTCGGGAGCAAATAGGGGC-TCCAGGATGAGAAATTAGACGGAGTCGCCAGCAGCCGCGGTAATTCCAGCTCCAATAGCGTATATTAAAGTTGTTGCAGTTAAAACGCTCGTAGTCGGACTTCGGAGCGCCCCCACGGGCCG-GGC---T-TTTGC-C-TT-TG---TG--C-CA-GTG--GG-A--GTT---CGTCTCC-TTTT----GTCGGG-ACGCGG-------…
>Pyropia_sp_FIA
-CCATGAAGTTACACGAAATCTCTTAAAAACAACGAGATTCAGGCTTTGGCCACGAGGAATAAAAAACCATCTCTTT--GTCTAA-AGCGCGTGGGCGATCTCACCTATGTGTTTGTCAATGGTGAGGGAGGTCTGGAGC-----GAACATCAAGAAGGCAGCAAAACCATTCGGGAGCAAATAGGGGC-TCCAGGATGAGAAATTAGACGGAGTCGCCAGCAGCCGCGGTAATTCCAGCTCCAATAGCGTATAT
>Pyropia_sp_FIC
ACCATGAAGTTACACGAAATCTCTTAAAAACAATGAGATTCAGGCTTTGGCTACGAGGAATAAAAAACCATCCTCTT--GTCTAA-AGCGCGTGGGCGATCTCACCTATGTGTTTGTCAATGGTGAGGGAGGTCTGGAGC-----GAACATCAAGAAGGCAGCAAAACCATACGGGAGCAAATAGGGGC-TCCAGGATGAGAAATTAGACGGAGTCGCCAGCAGCCGCGGTAATTCCAGCTCCAATAGCGTATATTAAAGTTGTTGCAGTTAAAACGCTCGTAGTCGGACCTCGGGGCACCCTCACGGATCG-GGC---T-TTTGC-C-TA--T-G-TG--T-CC-GTG-AGC-G--GTTT--TGCTC-T-TTTT----GTCGGG-ACGCGG-------…
>Pyropia_sp_FID
------AAGTTACACGAAATCTCTTAAAAACAACAAGATTCAGGCTTTGGCCACAAGGAATAAAAAACCATCTTCTT--GTCTAA-AGCGCGTGGGCGATCTCACCTATGTGTTTGTCAATGGTGAGGGAGGTCTGGAGC-----GAACATCAAGAAGGCAGCAAAACCATTCGGGAGCAAATAGGGGC-TCCAGGATGAGAAATTAGACGGAGTCGCCAGCAGCCGCGGTAATTCCAGCTCCAATAGCGTATAT
>Pyropia_sp_FIE
ACCATGAAGTTACACGAAATCTCTTAAAAACAACAAGATTCAGGCTTTGGCTACAAGGAATAAAAAACCATCTTTTT--GTCTAA-AGCGCGTGGGCGATCTCACCTATGTGTTTGTCAATGGTGAGGGAGGTCTGGAGC-----GAACATCAAGAAGGCAGCAAAACCATTCGGGAGCAAATAGGGGC-TCCAGGATGAGAAATTAGACGGAGTCGCCAGCAGCCGCGGTAATTCCAGCTCCAATAGCGTATATTAAAGTTGTTGCAGTTAAAACGCTCGTAGTCGGACCTCGGAGCGCCCCCACGGGCCG-GGC---T-TTTGC-C-TT-TG---CG--C-CA-GTG--GG-T--GTT---TGTCTCC-TTTT----GTCGGG-ACGCGG-------…
>Pyropia_sp_GEP
ACCATGAAGTTACACGAAATCTCTTAAAAACAACAAGATTCAGGCTTTGGCTACAAGGAATAAAAAACCATCTTCTT--GTCTAA-TGCGCGTGGGCGATCTCACCTATGTGTTTGTCAATGGTGAGGGAGGTCTGGAGC-----GAACATCAAGAAGGCAGCAAAACCACTCGGGAGCAAATAGGGGC-TCCAGGATGAGAAATTAGACGGAGTCGCCAGCAGCCGCGGTAATTCCAGCTCCAATAGCGTATATTAAAGTTGTTGCAGTTAAAACGCTCGTAGTCGGACCTCGGAGCGCTCCCACAGGCCG-GGC---T-TCTGC-C-AT----GGTG--C-CA-GTG--GG-A--GTA---TGTCTCC-TTTT----GTCGGG-ACGCGG-------…
>Pyropia_sp_MIG
----TGAAGTTACACGAAATCTCTTAAAAACAACAAGATTCAGGCTTTGGCCACAAGGAATAAAAAACCATCTTCTT--GTCTAA-AGCGCGTGGGCGATCTCACCTATGTGTTTGTCAATGGTGAGGGAGGTCTGGAGC-----GAACATCAAGAAGGCAGCAAAACCATTCGGGAGCAAATAGGGGC-TCCAGGATGAGAAATTAGACGGAGTCGCCAGCAGCCGCGGTAATTCCAGCTCCAATAGCGTATAT
>Pyropia_sp_PTK
ACCATGAAGTTACACGAAATCTCTTAAAAACAACAAGATTCAGGCTTTGGCCGCAAGGAATAAAAAACCATCTTCTT--GTCTAA-AGCGCGTGGGCGATCTCACCTATGTGTTTGTCAATGGTGAGGGAGGTCTGGAGC-----GAACATCAAGAAGGCAGCAAAACCATTCGGGAGCAAATAGGGGC-TCCAGGATGAGAAATTAGACGGAGTCGCCAGCAGCCGCGGTAATTCCAGCTCCAATAGCGTATATTAAAGTTGTTGCAGTTAAAACGCTCGTAGTCGGACCTCGGAGCGCCCCCACGGGCCG-GGC---T-TTTGC-C-TT--T-G-CG--C-CA-GTG--GG-T--GTT---TGACTCC-TTTT----GTCGGG-ACGCGG-------…
>Pyropia_sp_Piaui
ACCATGAAGTTACACGAAATCTCTTAAAAACAACAAGATCCAGGCTTTGGCCACGAGGAATAAAAAACCATCTCCTT--GTCTAA-TGCGCGTGGGCGATCTCACCTATGTGTTTGTCAATGGTGAGGGGGGTCTGGAGC-----GAACATCAAGAAGGCAGCAAAACCACACGGGAGCAAATAGGGGC-TCCAGGATGAGAAATTAGACGGAGTCGCCAGCAGCCGCGGTAATTCCAGCTCCAATAGCGTATATTAAAGTTGTTGCAGTTAAAACGCTCGTAGTCGAACCTCGGAGCACCTCCACGGGCCG-GGCA--T-GATGC-T-TT--T-GTTG--C-CA-GTT--GG-A--GAT---TGCCTCC-TCTT----GTCGGG-ACGCGG-------…
>Pyropia_sp_ROS054
ACCATGAAGTTACAAGAAATCTCTTAAAAACAACAAGATTCAGGCTTTGGCCACAAGGAATAAAAAACCCTC-TCTA--GTCTAA-AGCGCGCGGGCGATCCCACCTATGTGTTTGTCAATGGTGAGGGAGGTCTGGAGC-----GAACATCAAGAAGGCAGCAAAACCACACGGGAGCAAATAGGGGC-TCCAGGATGAGAAATTAGACGGAGTCGCCAGCAGCCGCGGTAATTCCAGCTCCAATAGCGTATATTAAAGTTGTTGCAGTTAAAACGCTCGTAGTCTGACCCCGGAGCACCCCCACTGGTCG-GGC---T-TCTGC-C-TA-TG---TG--C-TG-GTG--GG-GA-GTT---TGT-TCC-TTCTTTT-GCCGGG-ACGCGG-------…
>Pyropia_sp_ROS125
ACCATGAAGTTACAAGAAATCTCTTAAAAACAACAAGATTCAGGCTTTGGCCACAAGGAATAAAAAACCTTCTTTTA--GTCTAA-AGCGCGCGGGCGATCTCACCTATGTGTTTGTCAATGGTGAGGGAGGTCTGGAGC-----GAACATCAAGAAGGCAGCAAAACCACACGGGAGCAAATAGGGGC-TCCAGGATGAGAAATTAGACGGAGTCGCCAGCAGCCGCGGTAATTCCAGCTCCAATAGCGTATATTAAAGTTGTTGCAGTTAAAACGCTCGTAGTCTGACCCCGGAGCACCCCCACTGGTCG-GGC---T-TCTGC-C-TA-TG---TG--C-TG-GTG--GG-GA-GTT---TGTCTCC-TCTTT---GCCGGG-ACGCGG-------…
>Pyropia_sp_SMR
ACCATGAAGTTGCATGAAATCTCTTAAAAACAACTAGATTCAGGCTTTGGCCACGAGGAATAAAAAACCATCCTCTT--GTCTAA-TGCGCGCGGGCGATCTCACCTATGTGTTTGTCAATGGTGAGGGAGGTCTGGAGC-----GAACATCAAGAAGGCAGCAAAACCACTCGGGAGCAAATAGGGGC-TCCAGGATGAGAAATTAGACGGAGTCGCCAGCAGCCGCGGTAATTCCAGCTCCAATAGCGTATATTAAAGTTGTTGCAGTTAAAACGCTCGTAGTCGGACCTCGGAGCATCCTCACGGGTCG-GGC---T-TCTGC-C-TA--T-G-TG--C-AC-GTG--GG-G--GTC---TGTCTCC-TTTT----GCCGGG-ACGCGG-------…
>Pyropia_sp_SSR053
ACCATGAAGTTACACGAAATCTCTTAAAAACAACAAGATTCAGGCTTTGGCCACAAGGAATAAAAAACCATCTTTTT--GTCTAA-AGCGCGTGGGCGATCTCACCTATGTGTTTGTCAATGGTGAGGGAGGTCTGGAGC-----GAACATCAAGAAGGCAGCAAAACCATTCGGGAGCAAATAGGGGC-TCCAGGATGAGAAATTAGACGGAGTCGCCAGCAGCCGCGGTAATTCCAGCTCCAATAGCGTATATTAAAGTTGTTGCAGTTAAAACGCTCGTAGTCGGACCTCGGAGCGCCCCCACGGGCCG-GGC---T-TTTGC-C-TT-TG---CG--C-CA-GTG--GG-T--GTT---TGTCTCC-TTTT----GTCGGG-ACGCGG-------…
>Pyropia_sp_SSR091
ACCATGAAGTTACACGAAATCTCTTAAAAACAACTAGATTCAGGCTTTGGCCACAAGGAATAAAAAACCAACTTTTT--GTCTAA-AGCGCGTGGGCGATCTCACCTATGTGTTTGTCAATGGTGAGGGAGGTCTGGAGC-----GAACATCAAGAAGGCAGCAAAACCATTCGGGAGCAAATAGGGGC-TCCAGGATGAGAAATTAGACGGAGTCGCCAGCAGCCGCGGTAATTCCAGCTCCAATAGCGTATATTAAAGTTGTTGCAGTTAAAACGCTCGTAGTCGGACCTCGGAGCACCCCCACGGGTCG-GGC---G-TTTGC-C-TA-TG---TG--C-TC-GTG--GG-A--GTT---TGCCTCC-TTTTT---GCCGGG-ACGCGG-------…
>Pyropia_sp_STI
ACCATGAAGTTACACGAAATCTCTTAAAAACAACAAGATTCAGGCTTTGGCTACAAGGAATAAAAAACCATCTTTTT--GTCTAA-TGCGCGTGGGCGATCTCACCTATGTGTTTGTCAATGGTGAGGGAGGTCTGGAGC-----GAACATCAAGAAGGCAGCAAAACCACTCGGGAGCAAATAGGGGC-TCCAGGATGAGAAATTAGACGGAGTCGCCAGCAGCCGCGGTAATTCCAGCTCCAATAGCGTATATTAAAGTTGTTGCAGTTAAAACGCTCGTAGTCGGACCTCGGAGCGCCCCCACGGGCCG-GGC---T-TTTGC-C-TT--G-TTTG--C-CA-GTG--GG-A--GTT---TGTCTCC-TTTT----GTCGGG-ACGCGG-------…
>Pyropia_sp_TCH
ACCATGAAGTTACACGAAATCTCTTAAAAACAACAAGATTCAGGCTTTGGCCACAAGGAATAAAAAACCATCATCTT--GTCTAA-AGCGCGCGGGCGATCTCACCTATGTGTTTGTCAATGGTGAGGGAGGTCTGGAGC-----GAACATCAAGAAGGCAGCAAAACCACTCGGGAGCAAATAGGGGC-TCCAGGATGAGAAATTAGACGGAGTCGCCAGCAGCCGCGGTAATTCCAGCTCCAATAGCGTATATTAAAGTTGTTGCAGTTAAAACGCTCGTAGTCGGACCTCGGAGCACCCCCAAGGGTCG-GGC---T-TCTGC-C-TT-TG---TG--C-CA-GTG--GG-G--GTT---TGTCTCC-TTTT----GTCGGG-ACGCGG-------…
>Pyropia_sp_WRO
ACCATGAAGTTACAAGAAATCTCTTAAAAACAACAAGATTCAGGCTTTGGCCACAAGGAATAAAAAACCATCTTCTT--GTCTAA-AGCGCGTGGGCGATCTCACCTATGTGTTTGTCAATGGTGAGGGAGGTCTGGAGC-----GAACATCAAGAAGGCAGCAAAACCATTCGGGAGCAAATAGGGGC-CCCAGGATGAGAAATTAGACGGAGTCGCCAGCAGCCGCGGTAATTCCAGCTCCAATAGCGTATATTAAAGTTGTTGCAGTTAAAACGCTCGTAGTCGGACCCCGGAGCACTCCCACGGGTCG-GGC---T-TCTGC-C-TA--T-G-TG--C-TC-GTG--GG-G--GTT---TGCCTCC-TTTTT---GCCGGG-ACGCGG-------…
>Pyropia_sp_ZLI
-CCATGAAGTTACACGAAATCTCTTAAAAACAACAAGATTCAGGCTTTGGCCACAAGGAATAAAAAACCATCTTCTT--GTCTAA-TGCGCGTGGGCGATCTCACCTATGTGTTTGTCAATGGTGAGGGAGGTCTGGAGC-----GAATATCAAGAAGGCAGCAAAACCACTCGGGAGCAAATAGGGGT-TCCAGGATGAGAAATTAGACGGAGTCGCCAGCAGCCGCGGTAATTCCAGCTCCAATAGCGTATAT
>Pyropia_spiralis
ACCATGAAGTTACACGAAATCTCTTACAAACAATAAGATTCAGGCTTTGGCTGCAAGGAATAAAAAACCATCTCTTT--GTCTAA-TGCGCGCGGGCGATCTCACCTATGTGTTTGTCAATGGTGAGGGAGGTCTGGAGC-----GAACATCAAGAAGGCAGCAAAACCACTCGGGAGCAAATAGGGGC-CCCAGGATGAGAAATTAGACGGAGTCGCCAGCAGCCGCGGTAATTCCAGCTCCAATAGCGTATATTAAAGTTGTTGCAGTTAAAACGCTCGTAGTCGAACCTCGGAGCGCCTCCACGCGCTG-GGT---C-TATGC-C-CT--CAT-GC--G-T--ATG--GG-G-TGTT---TGTCTCC-TTAT----GTCGGG-ACGCGG-------…
>Pyropia_suborbiculata
ACCATGAAGTTTAACGAAATCTCTTAAAAACAACAAGATTCAGGCTTTGGCTTTAAGGAATAAAAAACCATCTTCTT--GTCTAA-TGCGCGTGGGCGACCTCACCTATGTGTTTGTCAATGGTGAGGGAGGTCTGGAGC-----GAACATCAAGAAGGCAGCAAAACCACTCGGGAGCAAATAGGGGC-TCCAGGATGAGAAATTAGACGGAGTCGCCAGCAGCCGCGGTAATTCCAGCTCCAATAGCGTATATTAAAGTTGTTGCAGTTAAAACGCTCGTAGTCGAACCTCGGGGCGCGCCCACGGGCCG-GGC---T-TCTGC-C-TT--G-T-TG--C-CA-GTG--GG-G--GTT---TGTCCCC-TTTT----GTCGGA-ACGTGG-------…
>Pyropia_tanegashimensis
ACCATGAAGTTGCA-GAAATCTCTTAAAAACAACAAGATTCAGGCTTTGGCCACAAGGAATAAAAAACCATCTTCTT--GTCTAA-TGCGCGAGGGCGATCTCACCTATGTGTTTGTCAATGGTGAGGGAGGTCTGGAGC-----GAACATCAAGAAGGCAGCAAAACCACACGGGAGCAAATAGGGGC-TCCAGGATGAGAAATTAGACGGAGTCGCCAGCAGCCGCGGTAATTCCAGCTCCAATAGCGTATATTAAAGTTGTTGCAGTTAAAACGCTCGTAGTCGAACCTCGGAGCACCTCCACGAGCCG-GGC---T-TCTGC-C-T---T-GTAG--C-TA-GTT--GG-A--GAC---TGTCTCC-TTTT----GTCGGA-TCGCGG-------…
>Pyropia_tenera
---ATGAAGTTACACGAAATCTCTTAAAAACAACAAGATTCAGGCTTTGGCCACAAGGAATAAAAAACCATCCTCTT--GTCTAA-TGCGCGTGGGCGATCTCACCTATGTGTTTGTCAATGGTGAGGGAGGTCTGGAGC-----GAACATCAAGAAGGCAGCAAAACCACTCGGGAGCAAATAGGGGC-TCCAGGATGAGAAATTAGACGGAGTCGCCAGCAGCCGCGGTAATTCCAGCTCCAATAGCGTATAT
>Pyropia_tenuipedalis
ACCATGAAGTTACACGAAATCTCTTAAAAACAACAAGATTCAGGCTTTGGCTACAAGGAATAAAAAACCATCCTTTT--GTCTAA-TGCGCGTGGGCGATCTCACCTATGTGTTTGTCAATGGTGAGGGAGGTCTGGAGC-----GAACATCAAGAAGGCAGCAAAACCACTCGGGAGCAAATAGGGGC-TCCAGGATGAGAAATTAGACGGAGTCGCCAGCAGCCGCGGTAATTCCAGCTCCAATAGCGTATATTAAAGTTGTTGCAGTTAAAACGCTCGTAGTCGGACCTCGGAGCGCCCCCACGGGCCG-GGT---T-TTAGC-C-TA--G-TTTG--C-CA-GTG--GG-A--GTT---TGTCTCC-TTTT----GTCGGG-ACGCGG-------…
>Pyropia_torta
ACCATGAAGTTACACGAAATCTCTTAAAAACAACTAGATTCAGGCTTTGGCCACAAGGAATAAAAAACCATCTTTTT--GTCTAA-TGCGCGTGGGCGATCTCACCTATGTGTTTGTCAATGGTGAGGGAGGTCTGGAGC-----GAACATCAAGAAGGCAGCAAAACCATTCGGGAGCAAATAGGGGC-TCCAGGATGAGAAATTAGACGGAGTCGCCAGCAGCCGCGGTAATTCCAGCTCCAATAGCGTATATTAAAGTTGTTGCAGTTAAAACGCTCGTAGTCGGACCTCGGAGCGCCCTCACGGGCCG-GGC---T-TCTGC-C-TT-TG---CG--C-CA-GTG--GG-A--GGT---TGTCTCC-TTTTT---GTCGGG-ACGCGG-------…
>Pyropia_vietnamensis
-CCATGAAGTTACACGAAATCTCTTAAAAACAACAAGATCCAGGCTTTGGCCACGAGGAATAAAAAACCATCTTCTT--GTCTAA-TGCGCGTGGGCGATCTCACCTATGTGTTTGTCAATGGTGAGGGGGGTCTGGAGC-----GAACATCAAGAAGGCAGCAAAACCACACGGGAGCAAATAGGGGC-TCCAGGATGAGAAATTAGACGGAGTCGCCG-----------------------------------
>Pyropia_virididentata
ACCATGAAGTTACAAGAAATCTCTTAAAAACAACAAGATTCAGGCTTTGGCTACAAGGAATAAAAAACCCTC-TTTA--GTCTAA-AGCGCGCGGGCGATCCCACCTATGTGTTTGTCAATGGTGAGGGAGGTCTGGAGC-----GAACATCAAGAAGGCAGCAAAACCATACGGGAGCAAATAGGGGC-TCCAGGATGAGAAATTAGACGGAGTCGCCAGCAGCCGCGGTAATTCCAGCTCCAATAGCGTATATTAAAGTTGTTGCAGTTAAAACGCTCGTAGTCTGACCCCGGAGCACCTCCACTGGTCG-GGC---T-TCTGC-C-TA-TG---TG--C-TG-GTG--GG-GA-GTT---TGTTTCC-TCTTT---GCCGGA-ACGCGG-------…
>Pyropia_yezoensis
ACCATGAAGTTACACGAAATCTCTTAAAAACAACAAGATTCAGGCTTTGGCCACAAGGAATAAAAAACCATCGTCTT--GTCTAA-TGCGCGTGGGCGATCTCACCTATGTGTTTGTCAATGGTGAGGGAGGTCTGGAGC-----GAACATCAAGAAGGCAGCAAAACCACTCGGGAGCAAATAGGGGC-TCCAGGATGAGAAATTAGACGGAGTCGCCAGCAGCCGCGGTAATTCCAGCTCCAATAGCGTATATTAAAGTTGTTGCAGTTAAAACGCTCGTAGTCGGACCTCGGAGCGCCCCCACGGGCCG-GGC---T-TTTGC-C-TT--G-T-TG--C-CA-GTG--GG-A--GTT---TGTCTCC-TTTT----GTCGGG-ACGCGG-------…
>Smithora_naiadum
ACCATGAAGTTG-ACGAAATCTCTTAAAAAAGGTTAGATTCAGGCTTTGGCCACAAGGAACATCAAACCAACCTTTT--GACTAA-TTCGCGCGGGCGATCTCACCTATGTGTGTGCCAATGGTAAGGGAGGTCTGGAGC-----GAACATCAAGAAGGCAGCAAAACTACACGGGAGCAAATGAAGGCTTTCAGGATGAGAAATAAGACGGAGTCGCCAGCAGCCGCGGTAATTCCAGCTCCAATAGCGTATACTAAAGTTGTTGCAGTTAAAAAGCTCGTAGTCGGACTTCGGGCGTGCCGCACGACTCG-GCC-----ACTGG-T-C--GT-G--C--T--T-GTG--CG-A--T-G---CG-C-CT--TC-----CTTC-CAGCGAGT-------…
>Wildemania_amplissima
ACCATGAAGTTACACGAAATCTCTTAAAAACAACAAGATTCAGGCTTTGGCCACAAGGAATAAAAAACCATCTTCTT--GTCTAA-TGCGCGTGGGCGATCTCACCTATGTGTTTGTCAATGGTGAGGGAGGTCTGGAGC-----GAACATCAAGAAGGCAGCAAAACCACTCGGGAGCAAATAGGGGC-TCCAGGATGAGAAATTAGACGGAGTCGCCAGCAGCCGCGGTAATTCCAGCTCCAATAGCGTATATTAAAGTTGTTGCAGTTAAAACGCTCGTAGTCGGACCTCGGAGCGCCCCCACGGGCCG-GGC---T-TTTGC-C-T--T--G--TG-C-CT-GTG--GG-A--GTT---TGTCTCC-TTTT----GTCGGG-ACGCGG-------…
>Wildemania_norrisii
ACCATGAAGTTACAAGAAATCTCTTAAAAACAACAAGATTCAGGCTTTGGCTTGAAGGAATAAAAAACCATCGTACT-AGTCTAA-TGCGCGTGGGCGACCTCACCTATGTGTTTGTCAATGGTGAGGGAGGTCTGGAGC-----GAACATCAAGAAGGCAGCAAAACCACACGGGAGCAAATAGGGGC-TCCAGGATGAGAAATTAGACGGAGTCGCCAGCAGCCGCGGTAATTCCAGCTCCAATAGCGTATATTAAAGTTGTTGCAGTTAAAACGCTCGTAGTCGGACCTCGGAGCGCCCCCACGGGCCG-GGC---T-TTTGC-C-T--T--G--TG-C-CT-GTG--AG-G--GTT---AGTCTCC-TTTTT---GTCGGG-ACGCGGTGTGTTG…
>Wildemania_occidentalis
---------------------------------------------------------------------------------------------------------------------------------------------------------------------------------------------------------------------------------------------------------------
>Wildemania_schizophylla
ACCATGAAGTTACATGAAATCTCTTAAAAACAACAAGATTCAGGCTTTGGCGTCAAGGAATAAAAAACCAATATAGCT-GTCTAA-TGCGCGTGGGCGACCTCACCTATGTCTTTGTGAATGGTGAGGGAGGTCTGGAGC-----GAACATCAAGAAGGCAGCAAAACCACACGGGAGCAAATAGGGGC-TCCAGGATGAGAAATTAGACGGAGTCGCCAGCAGCCGCGGTAATTCCAGCTCCAATAGCGTATATTAAAGTTGTTGCAGTTAAAACGCTCGTAGTCGGACCTCGGAGCGCCCCCACGGGCTG-GGC---T-TTTGT-C-TT----G-CG--C-CT-GTG--GT-G--GTT---TGTCT-C-CTTTTT--GTCGGG-ACGCGG-------…
>Wildemania_sp_Antar23
ACCATGAAGTTACACGAAATCTCTTAAAAACAACAAGATTCAGGCTTTGGCTACAAGGAATAAAAAACCAATTTCTT--GTCTAA-TGCGCGTGGGCGATCTCACCTATGTGTTTGTCAATGGTGAGGGAGGTCTGGAGC-----GAACATCAAGAAGGCAGCAAAACCACTCGGGAGCAAATAGGGGC-TCCAGGATGAGAAATTAGACGGAGTCGCCAGCAGCCGCGGTAATTCCAGCTCCAATAGCGTATATTAAAGTTGTTGCAGTTAAAACGCTCGTAGTCGGACCTAGGAGCGCTCGGACGGGACG-G-----G-TACGC-C-TG--G---CG--C-C--TATCGCG-A--GTT---AGGCTCC-TTTT----GTCGGA-ACGCGG-------…
>Wildemania_sp_FII
ACCATGAAGTTACACGAAATCTCTTAAAAACAACAAGATTCAGGCTTTGGCCACAAGGAATAAAAAACCATCTTCTT--GTCTAA-TGCGCGTGGGCGATCTCACCTATGTGTTTGTCAATGGTGAGGGAGGTCTGGAGC-----GAACATCAAGAAGGCAGCAAAACCACTCGGGAGCAAATAGGGGC-TCCAGGATGAGAAATTAGACGGAGTCGCCAGCAGCCGCGGTAATTCCAGCTCCAATAGCGTATATTAAAGTTGTTGCAGTTAAAACGCTCGTAGTCGGACCTCGGAGCGCCCCCACGGGCCG-GGC---T-TTTGC-C-T--T--G--TG-C-CT-GTG--GG-A--GTT---TGTCTCC-TTTT----GTCGGG-ACGCGG-------…
>Wildemania_sp_HM080
ACCATGAAGTTACACGAAATCTCTTAAAAACAATGAGATTCAGGCTTTGGCCACGAGGAATAAAAAACCAATCTCCT--GTCTAA-TGCGTGTGGACGATCTCACCTATGTGTTTGTCAATGGTGAGGGAGGTCTGGAGC-----GAACATCAAGAAGGCAGCAAAACCACTCGGGAGCAAATAGGGGC-TCCAGGATGAGAAATTAGACGGAGTCGCCAGCAGCCGCGGTAATTCCAGCTCCAATAGCGTATATTAAAGTTGTTGCAGTTAAAACGCTCGTAGTCGGACCTCGGAGCGCCCCCACGGGCCG-GGC---G-GTTGC-C-TT-TG---TG--C-C---TG-TGG-A--GGT---CTGTCTC-CTTTT---GTCGGG-ACGCGG-------…
>Wildemania_variegata_Alaska
ACCATGAAGTTACACGAAATCTCTTAAAAACGATGAGATTCAGGCTTTGGCCACGAGGAATAAAAAACCAATTTCCT--GTCTAA-TGCGTGTGGGCGATCTCACCTATGTGTTTGTCAATGGTGAGGGAGGTCTGGAGC-----GAACATCAAGAAGGCAGCAAAACCACTCGGGAGCAAATAGGGGC-TCCAGGATGAGAAATTAGACGGAGTCGCCAGCAGCCGCGGTAATTCCAGCTCCAATAGCGTATATTAAAGTTGTTGCAGTTAAAACGCTCGTAGTCGGACCTCGGAGCGCCCCCACGGGCCG-GGC---G-TTTGCCT-T--T--G--TG-C-C---TG-TGG-A--GGT---TTGTCTC-CTTTT---GTCGGG-ACGCGG-------…
>Wildemania_variegata_Japan
ACCATGAAGTTACACGAAATCTCTTAAAAACGATGAGATTCAGGCTTTGGCCACGAGGAATAAAAAACCAATTCGCT--GTCTAA-TGCGTGTGGACGATCTCACCTATGTGTTTGTCAATGGTGAGGGAGGTCTGGAGC-----GAACATCAAGAAGGCAGCAAAACCACTCGGGAGCAAATAGGGGC-TCCAGGATGAGAAATTAGACGGAGTCGCCAGCAGCCGCGGTAATTCCAGCTCCAATAGCGTATATTAAAGTTGTTGCAGTTAAAACGCTCGTAGTCGGACCTCGGAGCGCCCCCACGGGCCG-GGC---G-ATTGCCT-T--T--G--TG-C-C---TG--GG-GA-GGT---TTGTCTC-CTTTT---GTCGGG-ACGCGG-------…

## Sheet: Supporting Information data 2
>Hildenbrandia_rivularis
MNKVVGIDLGTTNSVVAVMEGGKPTVIPNAEGSRTTASVVAYTKNGDRLVGQIAKRQAVINPQNTFYSIKRFIGRKQEEVLQEQQQSSYKIVTDSNGNLKLECPALNKNFAPEEISAQVLRKLVDDASQYLGVSVTQAVITVPAYFNDSQRQATKDAGQIAGLDVLRIINEPTAASLSYGLDKQNHEVILVFDLGGGTFDVSILEVGDGVFEVLSTSGDTHLGGDDFDRRIVDWLVSQFKSFEGIDLSKDRQALQRLTEAAEKAKIELSNLTQTDINLPFITATDTGPKHLDCKITRAKFEDLCANLIDRCKIPVNNALKDAKLDAARIDEIVLVGGSTRIPAIKRLVEGLIGKTPNQSVNPDEVVAIGAAIQAGVLAGEVKDILLLDVTPLSLGVETL…
RPQFYVRTTDVTGTINQFTADDGTAAEMVMPGDRIKMSAELINPIAIEQGMRFAIREGGKTVGAGIVSKILR*MSRRKISKKRSITRDPLYNSHIISMMTMRIIKHGKKNLAYKIIYKTLDIIRSRCLSDPLHILEKAVRNATPIVEIKAKRVGGSTYQVPLEVRAHRGTNLAIQWIIKFSRSKSGKAMSIKLANEIINTANNTGNSIRKKDETHKMAEANKAFAYYRY*VPTIQQLIRHPRKRIHKVTKSPALFHCPQKRGVCTRVYTVTPKKPNSALRKVARVMLTSGLEVTAYIPGIGHNIQEHSVVLVRGGRVKDLPGVRYHIIRGTLDANGVKNRKTSRSKYGTKKTNT*-ITNLKHSLIMYYGTGKRKTSVARARLIPGSGNMTINHLPASSY…
>Bangia_fuscopurpurea
MGKVVGIDLGTTNSVIAVMEGGKPTVIPNAEGFRTTASVVAYTKSGDKLVGQIARRQAVINPENTFYSVKRFIGRKQNEISQEIRQTSYNVK??SGSSIKIACPALSKDFAPEEISAQVLRKLVEDASTYLGETVTQAVITVPAYFNDSQRQATKDAGKIAGLDVLRIINEPTAASLSYGLDKQNNETILVFDLGGGTFDVSILEVGDGVFEVLSTSGDTHLGGDDFDQQIVEWLIKDFKQNEGIDLGKDRQALQRLTEAAEKAKIELSNLTQTEINLPFITATQDGPKHLEKTVTRAKFEELCSQLIDKCRIPVNNALKDAKLEASSIDEVVLVGGSTRIPAIQQMVKKLIGKDPNQSVNPDEVVAIGAAVQAGVLAGEVKDILLLDVTPLSLGVETL…
RPQFYVRTTDVTGTINQFTADDGTDAEMVMPGDRIKMTAELINAIAIEQGMRFAIREGGRTVGAGVVSKILK*MSRRNTAKKRFASPDPLYKSRLVSMLTVRILKSGKKTLAQRIIYQALDIVKERTNTDPLNILEKAIRNITPLVEVKARRVGGSTYQVPIEVRAYRGTNLALRWITRFSRERSGKSMSMKLANEMMDAANETGNSIRKREETHRMAEANKAFAHYRY*MPTIQQLVRSERQKINKKTKSPALKSCPQRRGVCTRVYTTTPKKPNSALRKVARVRLTSGFEVTAYIPGVGHNIQEHSVVLIRGGRVKDLPGVRYHVVRGTLDAAGVKDRRKSRSKYGTKKLKS*MSTELIKTRAIYSGTGRRKCSVAQVRLVPGSGKLVINGIPGESY…
>Pyropia_pulchra
MGKVVGIDLGTTNSVIAVMEGGKPTVIPNAEGFRTTASVVAYTKSGDKLVGQIARRQAVINPENTFYSVKRFIGRKQNEISQEIRQTSYNVK??SGSSIKIACPALNKDFAPEEISAQVLRKLVEDASTYLGETVTQAVITVPAYFNDSQRQATKDAGKIAGLDVLRIINEPTAASLSYGLDKQNNETILVFDLGGGTFDVSVLEVGDGVFEVLSTSGDTHLGGDDFDQQIVEWLIKDFKQNEGIDLSKDRQALQRLTEAAEKAKIELSNLTQTEINLPFITATQDGPKHLEKTITRGKFEELCSSLIDKCSIPVNNALKDAKLEASSIDEVVLVGGSTRIPAIQQMVKRLIGKDPNQSVNPDEVVAIGAAVQAGVLAGEVKDILLLDVTPLSLGVETL…
RPQFYVRTTDVTGTINQFTADDGTDAEMVMPGDRIKMTAELINAIAIEQGMRFAIREGGRTVGAGVVSKILK*MSRRNTAKKRFASPDPLYKSRLVSMLTVRILKSGKKTLAQRIIYQALDIVKDRTEADPLNILEKAIRNITPLVEVKARRVGGSTYQVPIEVRAYRGTNLALRWITRFSRERSGKSMAIKLANEIMDAANETGNSIRKREETHRMAEANKAFAHYRY*MPTIQQLVRSERRKIHKKTKSPALQSCPQRRGVCTRVYTTTPKKPNSALRKVARVRLTSGFEVTAYIPGVGHNIQEHSVVLIRGGRIKDLPGVRYHVVRGTLDAAGVKDRRKSRSKYGTKKPKS*MSTELIKTRAIYSGTGRRKCSVAQVRLVPGSGNLVINGVPGESY…
>Porphyra_purpurea
MGKVVGIDLGTTNSVIAVMEGGKPTVIPNAEGFRTTASVVAYTKSGDKLVGQIA??QAVINPENTFYSVKRFIGRKQNEISQEIRQTSYNVK??SGSSIKIECPALNKDFAPEEISAQVLRKLVEDASTYLGETVTQAVITVPAYFNDSQRQATKDAGKIAGLDVLRIINEPTAASLSYGLDKQNNETILVFDLGGGTFDVSILEVGDGVFEVLSTSGDTHLGGDDFDQQIVEWLIKDFKQSEGIDLGKDRQALQRLTEASEKAKIELSNLTQTEINLPFITATQDGPKHLEKTVTRAKFEELCSRLIDKCSIPVNNALKDAKLEASSIDEVVLVGGSTRIPAIQQMVKRLIGKDPNQSVNPDEVVAIGAAVQAGVLAGEVKDILLLDVTPLSLGVETL…
RPQFYVRTTDVTGTINQFTADDGTDAEMVMPGDRIKMTAELINAIAIEQGMRFAIREGGRTVGAGVVSKILK*MSRRNTAKKRFASPDPLYKSRLVSMLTVRILKSGKKTLAQRIIYQALDIVKERTETDPLNVLEKAIRNITPLVEVKARRVGGSTYQVPIEVRAYRGTNLALRWITRFSRERSGKSMSMKLANEIMDAANETGNSIRKREETHRMAEANKAFAHYRY*MPTIQQLVRSERRKINKKTKSPALKSCPQRRGVCTRVYTTTPKKPNSALRKVARVRLTSGFEVTAYIPGVGHNIQEHSVVLIRGGRIKDLPGVRYHVVRGTLDAAGVKDRRKSRSKYGTKKPKS*MSTELIKTRAIYSGTGRRKCSVAQVRLVPGSGNLVINGIPGESY…
>Porphyra_umbilicalis
MSKVVGIDLGTTNSVIAVMEGGKPTVIPNAEGFRTTASVVAYTKSGDKLVGQIARRQAVINPENTFYSVKRFIGRKQNEISQEIRQTSYNVK??SGSSIKIECPALNKDFAPEEISAQVLRKLVEDASTYLGETVTQAVITVPAYFNDSQRQATKDAGKIAGLDVLRIINEPTAASLSYGLDKQNNETILVFDLGGGTFDVSILEVGDGVFEVLSTSGDTHLGGDDFDQQIVEWLIKDFKQTEGIDLGKDRQALQRLTEAAEKAKIELSNLTQTEINLPFITATQDGPKHLEKTVTRAKFEELCSKLIDKCSIPVNNALKDAKLEALSIDEVVLVGGSTRIPAIQQMVKRLIGKDPNQSVNPDEVVAIGAAVQAGVLAGEVKDILLLDVTPLSLGVETL…
RPQFYVRTTDVTGTINQFTADDGTDAEMVMPGDRIKMTAELINAIAIEQGMRFAIREGGRTVGAGVVSKILK*MSRRNTAKKRFASPDPLYKSRLISMLTVRILRSGKKTLAQRIIYQALDIVKERTETDPLNILEKAIRNITPLVEVKARRVGGSTYQVPIEVRAYRGTNLALRWITRFSRERSGKNMSMKLANEIMDAANETGNSIRKREETHRMAEANKAFAHYRY*MPTIQQLVRSERRKINKKTKSPALKSCPQRRGVCTRVYTTTPKKPNSALRKVARVRLTSGFEVTAYIPGVGHNIQEHSVVLIRGGRIKDLPGVRYHVVRGTLDAAGVKDRRKSRSKYGTKKPKS*MSTELIKTRAIYSGTGRRKCSVAQVRLVPGSGNLVINGIPGESY…
>Pyropia_fucicola
MGKVVGIDLGTTNSVIAVMEGGKPTVIPNAEGFRTTASVVAYTKSGDKLVGQIARRQAVINPENTFYSVKRFIGRKQNEISQEIRQTSYNVK??SGSSIKIACPALNKDFAPEEISAQVLRKLVEDASTYLGETVTQAVITVPAYFNDSQRQATKDAGKIAGLDVLRIINEPTAASLSYGLDKQNNETILVFDLGGGTFDVSVLEVGDGVFEVLSTSGDTHLGGDDFDQHIVEWLIKDFKQNEGIDLGKDRQALQRLTEAAEKAKIELSNLTQTEINLPFITATQDGPKHLEKTVTRGKFEELCSNLIDKCSIPVNNAMKDAKLEASSIDEVVLVGGSTRIPAIQQMVKRLIGKDPNQSVNPDEVVAIGAAVQAGVLAGEVKDILLLDVTPLSLGVETL…
RPQFYVRTTDVTGTINQFTADDGTDAEMVMPGDRIKMTAELINAIAIEQGMRFAIREGGRTVGAGVVSKILK*MSRRNTAKKRFASPDPLYKSRLVSMLTVRILKSGKKTLAQRIIYQALDIVKERTESDPLNILEKAIRNITPLVEVKARRVGGSTYQVPIEVRAYRGTNLALRWITKFSRERSGKSMSMKLANEIMDAANETGNSIRKREDTHRMAEANKAFAHYRY*MPTIQQLVRSERRKIHKKTKSPALQSCPQRRGVCTRVYTTTPKKPNSALRKVARVRLTSGFEVTAYIPGVGHNIQEHSVVLIRGGRIKDLPGVRYHVVRGTLDAAGVKDRRKSRSKYGTKKPKS*MSTELIKTRAIYSGTGRRKCSVAQVRLVPGSGNLIINGIPGESY…
>Pyropia_haitanensis
MGKVVGIDLGTTNSVIAVMEGGKPTVIPNAEGFRTTASVVAYTKSGDKLVGQIARRQAVINPENTFYSVKRFIGRKQNEISQEIRQTSYNVK??SGSSIKIACPALDKDFAPEEISAQVLRKLVEDASTYLGETVTQAVITVPAYFNDSQRQATKDAGKIAGLDVLRIINEPTAASLSYGLDKQNNETILVFDLGGGTFDVSVLEVGDGVFEVLSTSGDTHLGGDDFDQQIVEWLIKDFKQNEGIDLAKDRQALQRLTEAAEKAKIELSNLTQTEINLPFITATQDGPKHLEKTVTRGKFEELCSNLIDKCSIPVNNALKDAKLEASSIDEVVLVGGSTRIPAIQQMVKRLIGKDPNQSVNPDEVVAIGAAVQAGVLAGEVKDILLLDVTPLSLGVETL…
RPQFYVRTTDVTGTINQFTADDGTDAEMVMPGDRIKMTAELINAIAIEQGMRFAIREGGRTVGAGVVSKILK*MSRRNTAKKRFASPDPLYKSRLVSMLTVRILKSGKKTLAQRIIYQALDIVKDRTEADPLNILEKAIRNITPLVEVKARRVGGSTYQVPIEVRAYRGTNLALRWITRFSRERSGKSMAIKLANEIMDAANETGSSIRKREETHRMAEANKAFAHYRY*MPTIQQLVRSERRKIHKKTKSPALQSCPQRRGVCTRVYTTTPKKPNSALRKVARVRLTSGFEVTAYIPGVGHNIQEHSVVLIRGGRIKDLPGVRYHVVRGTLDAAGVKDRCKSRSKYGTKKPKS*MSTELIKTRAIYSGTGRRKCSVAQVRLVPGSGNLIINGIPGESY…
>Pyropia_kanakaensis
MGKVVGIDLGTTNSVIAVMEGGKPTVIPNAEGFRTTASVVAYTKSGDKLVGQIARRQAVINPENTFYSVKRFIGRKQNEISQEIRQTSYNVK??SGSSIKVACPALNKDFAPEEISAQVLRKLVEDASTYLGETVTQAVITVPAYFNDSQRQATKDAGKIAGLDVLRIINEPTAASLSYGLDKQNNETILVFDLGGGTFDVSILEVGDGVFEVLSTSGDTHLGGDDFDQQIVEWLIKDFKQNEGIDLGKDRQALQRLTEAAEKAKIELSNLTQTEINLPFITATQDGPKHLEKTITRGKFEELCSNLIDKCSIPVNNALKDAKLQASSIDEVVLVGGSTRIPAIQQMVKRLIGKDPNQSVNPDEVVAIGAAVQAGVLAGEVKDILLLDVTPLSLGVETL…
RPQFYVRTTDVTGTINQFTADDGTDAEMVMPGDRIKMTAELINAIAIEQGMRFAIREGGRTVGAGVVSKILK*MSRRNTAKKRFASPDPLYKSRLVSMLTVRILKSGKKTLAQRIIYQALDIVKDRTESDPLNILEKAIRNITPLVEVKARRVGGSTYQVPIEVRAYRGTNLALRWITRFSRERSGKSMAMKLANEIMDAANETGNSIRKREDTHRMAEANKAFAHYRY*MPTIQQLVRSERRKIHKKTKSPALQSCPQRRGVCTRVYTTTPKKPNSALRKVARVRLTSGFEVTAYIPGVGHNIQEHSVVLIRGGRIKDLPGVRYHVVRGTLDAAGVKDRRKSRSKYGTKKPKS*MSTELIKTRAIYSGTGRRKCSVAQVRLVPGSGNLIINGIPGESY…
>Pyropia_perforata
MGKVVGIDLGTTNSVIAVMEGGKPTVIPNAEGFRTTASVVAYTKSGDKLVGQIARRQAVINPENTFYSVKRFIGRKQNEISQEIRQTSYNVK??SGSSIKIACPALNKDFAPEEISAQVLRKLVEDASTYLGETVTQAVITVPAYFNDSQRQATKDAGKIAGLDVLRIINEPTAASLSYGLDKQNNETILVFDLGGGTFDVSVLEVGDGVFEVLSTSGDTHLGGDDFDQQIVEWLIKDFKQDEGIDLGKDRQALQRLTEAAEKAKIELSNLTQTEINLPFITATQDGPKHLEKTVTRGKFEELCSDLIDKCSIPVNNALKDAKLEASSIDEVVLVGGSTRIPAIQQMVKRLIGKDPNQSVNPDEVVAIGAAVQAGVLAGEVKDILLLDVTPLSLGVETL…
RPQFYVRTTDVTGTINQFTADDGTDAEMVMPGDRIKMTAELINAIAIEQGMRFAIREGGRTVGAGVVSKILK*MSRRNTAKKRFVSPDPLYKSRLVSMLTVRILKSGKKTLAQRIIYQALDVVKDRTEADPLNILEKAIRNITPLVEVKARRVGGSTYQVPIEVRAYRGTNLALRWITRFSRERSGKSMSIKLANEIMDAANETGNSIRKREETHRMAEANKAFAHYRY*MPTIQQLVRSERRKIHKKTKSPALQSCPQRRGVCTRVYTTTPKKPNSALRKVARVRLTSGFEVTAYIPGVGHNIQEHSVVLIRGGRIKDLPGVRYHVVRGTLDAAGVKDRCKSRSKYGTKKPKS*MSTELIKTRAIYSGTGRRKCSIAQVRLVPGSGNLIINGIPGESY…
>Pyropia_yezoensis
MGKVVGIDLGTTNSVIAVMEGGKPTVIPNAEGFRTTASVVAYTKSGDKLVGQIARRQAVINPENTFYSVKRFIGRKQNEISQEIRQTSYNVK??SGSSIKIACPALNKDFAPEEISAQVLRKLVEDASTYLGETVTQAVITVPAYFNDSQRQATKDAGKIAGLDVLRIINEPTAASLSYGLDKQNNETILVFDLGGGTFDVSVLEVGDGVFEVLSTSGDTHLGGDDFDQQIVEWLIKDFKQNEGIDLGKDRQALQRLTEAAEKAKIELSNLTQTEINLPFITATQDGPKHLEKTVTRGKFEELCSNLIDKCSIPVNNALKDAKLEASSIDEVVLVGGSTRIPAIQQMVKRLIGKDPNQSVNPDEVVAIGAAVQAGVLAGEVKDILLLDVTPLSLGVETL…
RPQFYVRTTDVTGTINQFTADDGTDAEMVMPGDRIKMTAELINAIAIEQGMRFAIREGGRTVGAGVVSKILK*MSRRNTAKKRFASPDPLYKSRLVSMLTVRILKSGKKTLSQRIIYQALDIVKERTESDPLNILEKAIRNITPLVEVKARRVGGSTYQVPIEVRAYRGTNLALRWITKFSRDRSGKSMSMKLANEIMDAANETGNSIRKREDTHRMAEANKAFAHYRY*MPTIQQLVRSERRKIHKKTKSPALQSCPQRRGVCTRVYTTTPKKPNSALRKVARVRLTSGFEVTAYIPGVGHNIQEHSVVLIRGGRIKDLPGVRYHVVRGTLDAAGVKDRRKSRSKYGTKKPKS*MSTELIKTRAIYSGTGRRKCSVAQVRLVPGSGNLIINGIPGESY…
>Wildemania_schizophylla
MSKVVGIDLGTTNSVIAVMEGGKPTVIPNAEGFRTTASVVAYTKSGDKLVGQIARRQAVINPENTFYSVKRFIGRKQNEISQEIRQTSYNVK??SGSSIKIECPALNKDFAPEEISAQVLRKLVEDASTYLGETVTQAVITVPAYFNDSQRQATKDAGKIAGLDVLRIINEPTAASLSYGLDKQNNETILVFDLGGGTFDVSVLEVGDGVFEVLSTSGDTHLGGDDFDQQVVEWLIKDFKQNEGIDLGKDRQALQRLTEAAEKAKIELSNLSQTEINLPFITATQDGPKHLEKTITRGKFEELCSNLIDKCSIPVNNALKDAKLEASSIDEVVLVGGSTRIPAIQQMVKRLIGKDPNQSVNPDEVVAIGAAVQAGVLAGEVKDILLLDVTPLSLGVETL…
RPQFYVRTTDVTGTINQFTADDGTDAEMVMPGDRIKMTAELINAIAIEQGMRFAIREGGRTVGAGVVSKILK*MSRRNTAKKRFALPDPLYKSRLVSMLTVRILQSGKKTLAQRIIYQALDIVKERTEADPLNILEKAIRNITPLVEVKARRVGGSTYQVPIEVRAYRGTNLALRWITRFSRERSGKSMATKLASEIMDAANETGNSIRKREETHRMAEANKAFAHYRY*MPTIQQLVRSERRKIQKQTKSPALKSCPQRRGVCTRVYTTTPKKPNSALRKVARVRLTSGFEVTAYIPGIGHNIQEHSVVLIRGGRIKDLPGVRYHVVRGTLDAAGVKDRRKSRSKYGTKKPKS*MSIELIKTRAIYSGTGRRKCSIAQVRLIPGSGKLIINGIAGESY…

## Sheet: Supporting Information data 3
>Hildenbrandia_rivularis
ATGAACAAAGTTGTTGGTATTGATTTAGGTACAACCAATTCTGTTGTTGCTGTAATGGAAGGTGGCAAACCAACTGTAATTCCAAATGCAGAAGGCTCGCGTACAACAGCTTCAGTGGTGGCCTATACTAAAAATGGTGATCGTTTAGTTGGGCAAATTGCTAAAAGACAAGCTGTGATCAATCCTCAAAATACTTTCTATTCAATTAAAAGATTTATTGGGCGTAAGCAGGAGGAAGTACTTCAGGAGCAACAACAATCGTCATATAAAATAGTAACAGATAGTAATGGTAATTTGAAGCTAGAATGTCCAGCCTTAAATAAAAATTTTGCTCCAGAAGAAATATCTGCGCAGGTTCTTCGAAAATTAGTAGATGACGCTAGTCAATATTTGGGAGTT…
GTATTCAGGTCAGGTTACTGAGATTACAAACAACAAAGTTATTTTAAGAGTAGCTAGACCGTATTTACTATCTAAGGGTGCTGATTTATATGTTGACAATAATGATCTTGTTCGACAAGGGGAAAGTATTGCTACTATTAAATTTCAGAGACCTAAGACAAAAGATATCGTGCAAGGATTACCTAAGGTTGAAGAAATCCTGGAAGCACGTAAAAAATCGGCGACAGTTTTTAAGCCACATATTGTTTTAGCAGAATCTTTTAAACAGTATTTACAAGTAGGATTAAGCTTACTAAATGCAACAAGATTAAGCTTACAGAAAATTCAATTACATTTAGTGAAGGAAATACAGTTAGTTTATCAGTCCCAAAAAGTTGATATTTCTGATAAACATATAGA…
GCTATGGTCTCGGCTCAGCTCTAATACACCAAATAATTCAAAAACTAAGAGATCAAGACATTAATACTATTACATTGTTTGCTGACGCCCATGTTATATCATTTTACCACAATCTAGGATTTATTAGTGATCCTGACGGAGTAAAAGGAATGTTTTGGTATCCAAGATAAATGGTAAAACAAACGTTGCAAGGTACAAACAAGAAAAAAATTTCTCACACCGGTTTTCTCATACGAATGAAAACAACAAATGGTAGGCGTATTATTCAACATAGAAGAAAAAAAGGTAGAAAAAAAGTTGCAAGTTTTTAA---ATGATGAATATTACA---GATCAATTAACCTTTGAATGTGAGACAGGTAATTATCATACTTTTTGTCCTATTAGTTGTGTATCCT…
AGACCACAATTTTACGTAAGGACAACAGATGTAACAGGAACAATTAATCAGTTTACTGCAGATGATGGAACCGCAGCAGAGATGGTTATGCCGGGAGACAGAATTAAAATGAGCGCTGAATTAATTAACCCTATTGCAATTGAGCAAGGAATGCGGTTTGCTATTCGCGAAGGCGGAAAAACAGTTGGAGCAGGAATTGTATCTAAGATACTAAGATAAATGTCTAGACGGAAAATTTCCAAAAAACGATCCATTACCCGCGATCCATTATATAATAGTCATATCATTAGTATGATGACCATGCGTATAATTAAACACGGTAAAAAAAACTTAGCTTATAAAATCATATATAAAACATTAGATATTATAAGAAGCCGTTGCCTATCTGATCCCTTACAT…
>Bangia_fuscopurpurea
ATGGGTAAAGTTGTTGGAATCGATTTAGGGACAACTAATTCTGTAATTGCGGTTATGGAGGGCGGCAAACCAACTGTAATACCAAATGCAGAGGGATTTAGAACTACGGCTTCTGTTGTTGCTTACACTAAAAGTGGAGATAAACTTGTTGGACAAATTGCTAGAAGACAAGCTGTTATTAATCCAGAAAATACTTTTTACTCTGTAAAAAGATTTATAGGTCGCAAACAAAATGAAATTTCTCAAGAAATAAGGCAGACTTCGTACAACGTTAAAAC---TAGTGGCTCTAGCATTAAAATAGCATGTCCTGCATTAAGCAAAGATTTTGCTCCAGAAGAAATTTCTGCACAGGTGTTAAGAAAACTTGTAGAGGATGCTAGCACGTATCTAGGAGAA…
AGATTCAGGTCAAATCATTGAGATATCTTCTGAATCAGTCACCTTAAGAATTGCAAGGCCTTATTTAGTTTCCAATAGAGCAATTTTACATGTTGATAATAATGCATTAATTAGAAGAGGAGAAACCTTAGCAGTTTTGGTTTTTGATAGAGCAAAAACAGGGGATATTATTCAAGGTCTGCCGAGAATTGAAGAAATTTTAGAAGCAAGAAAGAAAACTGATGTACTCCTAAATCCACACGATATTTTAGATGCTAGTTTCAACCTATATATTGAGTGCGGACTAGCACTATATGAAGCTGCACGATTAAGTTTTCAAGAGATTCAGTTACTGCTAGTTAAAGAAGTACAACTAGTATATCAATCTCAAGGAGTAAATATTTCTGACAAACATGTAGA…
GTTTAGGATTAGGCAAGGTAGTTATGCATCAACTAATTAAACAATTGAGGCAAGCTGAGATTAGCACCATTACTTTATTTGCAGAACCTGATGTGATTAGTTTTTATAGAAAATTAGGATTCATTAAAGACCCAGATGGAGTTAAGGGTATGTTCTGGTATCCTAGATAAATGACTAAGGGAACATTAGAAGGTTCAAAAAGAAAAAAAATTAGAGTCTCTGGTTTTAGAGCAAGAATGAAAACACCAAGCGGACGCTCTATTTTAAATAATAGGAGAAGAAAAGGAAGAAAAAAGATTATGGTGATTTAA---ATGTCTAAAGTGCAATCAGACGCCATTACTTTTGAATGTGAAACAGGTAATTATCACACTTTTTGTCCTATTAGTTGTGTCTCTT…
AGACCTCAATTTTATGTGAGAACAACTGATGTAACAGGAACAATTAATCAATTTACTGCTGATGATGGAACTGATGCAGAAATGGTCATGCCTGGTGATAGAATTAAAATGACTGCCGAATTAATTAATGCGATCGCTATTGAGCAAGGAATGCGTTTTGCGATTAGAGAAGGTGGTCGTACTGTAGGTGCAGGTGTTGTTTCTAAAATTCTTAAATAAATGTCTCGTCGGAATACAGCAAAGAAGAGGTTCGCATCACCTGATCCCTTATATAAAAGTAGGTTAGTGAGTATGTTAACTGTGCGTATCTTAAAAAGTGGTAAAAAAACTTTGGCTCAAAGAATTATTTACCAAGCTTTAGATATTGTTAAAGAAAGAACAAATACAGACCCTTTAAAT…
>Pyropia_pulchra
ATGGGCAAAGTTGTTGGAATTGATTTAGGAACAACAAATTCTGTAATTGCTGTTATGGAAGGAGGTAAACCTACTGTGATACCGAACGCAGAAGGTTTTAGAACTACTGCTTCTGTGGTTGCATATACTAAAAGTGGTGATAAACTTGTGGGCCAAATTGCCAGAAGGCAAGCTGTTATTAACCCAGAGAATACCTTCTACTCTGTTAAGAGGTTTATAGGACGTAAACAAAATGAGATTTCTCAAGAAATTAGACAAACATCATATAATGTTAAGAC---TAGTGGATCAAGCATAAAAATTGCCTGTCCGGCACTTAACAAAGATTTTGCACCCGAAGAAATTTCAGCTCAGGTACTCAGAAAACTTGTTGAAGATGCTAGCACATACTTAGGTGAA…
AGATTCTGGACAAATCATTCAAGTATCTTCTAAATCAGTTACATTAAGAATTGCCCGGCCTTATTTAGTTTCCAGTGGCGCAATTTTACACGTGGATAATAATGCATTAATTAGAAGGGGAGAGACATTAGCTGTTCTAGTTTTTGACAGAGCAAAAACGGGTGATATCATACAAGGTCTCCCAAGAATTGAGGAAATTCTTGAGGCACGTAAGAAAACAGATGTATTATTGAATCCTCATGATATTCTAGACGCAAGTTTTAATCTATACATTGAATGCGGATTGGCTTTATATGAAGCTGCTAGATTGAGTTTTCAAGAGATACAATTACTGCTTGTCAAAGAAGTTCAATTAGTTTATCAATCTCAAGGCGTTAATATTTCTGATAAGCATGTAGA…
GTTTAGGTTTAGGTAAAGTAGTGATATACCAATTAATTCAGCAATTAAGGCAGGCCGAGATTAGCACTATTACATTGTTTGCAGAACCTGACGTGGTTAGTTTTTATAAAAAATTGGGATTTATTAAAGATCCCGATGGGGTTAAGGGCATGTTTTGGTATCCCAGATAAATGACTAAAAGAACACTACAAGGATCTAAAAGAAAAAAAATTAAAGTTTCCGGTTTTCGGGCAAGAATGAAAACTCCATGCGGCCGCTCTATTTTAAATAGTCGGAGGCGAAAAGGAAGAAAAAAAATTATGGTTAGTTAA---ATGTCTACAGTCCAATCAGATGCTCTTACTTTTGAATGTGAAACAGGAAATTATCATACTTTTTGTCCTATTAGTTGTGTCTCTT…
AGGCCTCAGTTTTATGTTAGAACAACTGATGTAACTGGTACAATTAATCAGTTTACTGCTGATGATGGTACTGATGCTGAGATGGTCATGCCTGGTGATAGAATTAAGATGACTGCGGAATTAATTAATGCAATTGCAATTGAACAAGGTATGCGTTTTGCTATTAGAGAAGGTGGACGTACTGTAGGCGCAGGTGTTGTCTCTAAAATTCTTAAATAAATGTCTCGTCGTAATACCGCTAAAAAAAGGTTCGCATCACCAGACCCTTTATATAAAAGCAGACTTGTTAGTATGCTAACTGTTCGTATTTTGAAAAGTGGTAAAAAAACATTAGCACAAAGAATTATATATCAAGCTTTAGATATAGTTAAAGATAGAACGGAAGCAGACCCTTTAAAT…
>Porphyra_purpurea
ATGGGTAAAGTTGTTGGAATTGACTTAGGAACAACTAATTCTGTAATTGCTGTTATGGAAGGAGGGAAACCTACTGTAATACCAAATGCAGAGGGTTTTAGAACTACCGCTTCTGTTGTTGCTTATACTAAAAGTGGAGATAAATTAGTTGGGCAAATTGCTAG---GCAAGCCGTTATTAATCCTGAGAATACTTTTTATTCTGTAAAAAGATTTATAGGAAGAAAACAAAATGAAATTTCTCAAGAAATTAGACAAACCTCATATAATGTAAAAAC---TAGTGGCTCAAGTATAAAAATTGAATGTCCTGCATTAAATAAAGATTTTGCGCCTGAAGAAATTTCTGCTCAAGTATTAAGAAAACTTGTAGAAGATGCCAGTACATATTTAGGTGAA…
AGACTCGGGACAAATTACTCATATTTCTCAAGAATCTGCTACATTAAGAATTGCAAGACCTTATCTAGTTTCTAATGCTGCAATTTTACATGTTGATAATAATGCATTAATCAGAAAAGGAGAAACATTAGCAGTGCTAGTTTTTGACAGAGCTAAAACAGGAGATATTATTCAAGGTCTCCCTAGAATTGAAGAAATTCTTGAAGCAAGAAAAAAAACAGATGTACTTCTAAATCCTCACGATATTTTAGATGCAAGCTTCAATTTGTACATTGAATGTGGCTTAGCATTATATGAAGCTGCAAGGCTTAGTTTCCAAGAAATTCAGTTGCTACTGGTTAAAGAAGTTCAGCTAGTATATCAGTCTCAAGGGGTTAATATTTCTGACAAGCATATAGA…
GTTTAGGATTAGGAAAGGTAGTAATGCATCAATTAATTAAACAATTAAGGCAAGCTGAAATTAGCACGATTACTTTATTCGCAGAGCCTGACGTAATTAGCTTTTATCGAAAACTAGGATTTATTAAGGATCCAGATGGTGTCAAAGGGATGTTTTGGTATCCTAGATAAATGACTAAAGGAACATTACAAGGTTCAAAAAGAAAAAAAATTAGAATATCTGGATTCAGAGCAAGAATGAAGACACCAAGTGGACGTTCTATTTTAAATGAAAGAAGAAGAAAGGGGAGAAAAAAAATTATGGCTAGTTAA---ATGTCTATAGTTCAATCAGACGCTCTTACTTTTGAATGTGAAACAGGTAATTATCATACTTTTTGCCCTATTAGTTGTGTTTCTT…
AGACCTCAATTTTATGTTAGAACTACTGATGTAACTGGAACTATTAATCAGTTTACTGCTGATGATGGAACAGATGCTGAAATGGTTATGCCGGGTGACAGAATTAAAATGACTGCTGAATTAATCAATGCAATTGCAATTGAGCAAGGTATGCGTTTTGCAATTAGAGAAGGTGGTAGAACTGTAGGTGCAGGTGTTGTTTCTAAAATTCTTAAATAAATGTCTCGTCGTAATACAGCTAAAAAGCGATTCGCATCACCGGATCCTTTATATAAAAGTAGATTAGTTAGTATGCTTACTGTTCGTATCCTAAAAAGTGGAAAAAAAACTCTAGCTCAAAGAATTATATATCAGGCTTTAGATATTGTTAAGGAAAGAACCGAAACAGATCCTTTAAAT…
>Porphyra_umbilicalis
ATGAGTAAAGTTGTTGGAATTGACTTGGGAACAACTAATTCTGTAATTGCTGTTATGGAAGGAGGAAAACCTACTGTCATACCAAATGCAGAAGGTTTTAGAACTACTGCTTCTGTTGTTGCTTATACTAAAAGTGGAGACAAATTAGTTGGGCAAATTGCTAGAAGGCAAGCTGTTATTAATCCTGAGAATACTTTTTATTCTGTAAAAAGATTTATAGGAAGAAAGCAGAATGAAATTTCTCAAGAAATTAGACAAACTTCATATAATGTGAAGAC---TAGTGGCTCAAGTATAAAAATTGAATGTCCTGCATTAAATAAAGATTTTGCCCCTGAAGAAATTTCTGCCCAAGTATTAAGAAAACTTGTAGAAGATGCCAGCACATATTTAGGTGAA…
AGAGTCAGGACAAATTACCCATATTTCTCAAGAATTCGTTACATTGAGAATTGCAAGACCTTATCTAGTTTCTAATGGTGCAATTTTACATGTTGATAACAATGCATTAATTAGAAAAGGAGAAACATTAGCAATTTTAGTTTTTGACAGAGCTAAAACAGGAGATATTATTCAAGGTCTTCCTAGAATTGAAGAAATTCTTGAAGCAAGAAAAAAAACAGATGTACTGTTAAATCCTCACGATATTTTAGACGCAAGTTTTAATCTATACATTGAATGTGGATTATCATTATATGAAGCTGCAAGGCTCAGTTTTCAAGAAATTCAGTTGCTACTCGTTAAAGAAGTTCAGTTAGTATACCAGTCTCAAGGGGTCAATATTTCTGATAAGCATATAGA…
GTTTAGGTTTAGGGAAAGTAGTAATGCATCAATTAATTCAACAATTAAGGCAGGCTGAAATTAGCACTATTACTTTATTTGCGGAGCCTGACGTAATTAGCTTTTATAGAAAACTAGGATTTATTAGAGATCCAGATGGGGTCAAGGGGATGTTTTGGTATCCTAGATAAATGACTAAAGGAACATTACAAGGTTCAAAGAGAAAAAAAATTAGAGTTTCTGGATTCAGAGCAAGAATGAAGACACCAAGTGGACGTTCTATTTTGAATGAAAGAAGAAAAAAGGGTAGAAAAAAATTATCGCTAGTTAAGTAGATGTCTACAGTTCAATCAGATGCTCTTACTTTTGAATGTGAAACAGGTAATTATCATACTTTTTGCCCTATTAGTTGTGTTTCTT…
AGACCTCAATTTTATGTTAGAACTACTGATGTAACTGGAACTATCAACCAGTTTACTGCTGATGATGGAACAGATGCTGAAATGGTTATGCCTGGTGACAGAATTAAAATGACTGCTGAACTAATTAATGCAATTGCAATTGAGCAAGGTATGCGATTCGCAATTAGAGAAGGTGGTAGAACAGTAGGTGCAGGTGTTGTTTCCAAAATTCTTAAATAGATGTCTCGTCGTAATACAGCTAAAAAGCGATTCGCATCACCAGATCCTTTATACAAAAGTAGATTAATTAGTATGCTTACTGTTCGTATCCTAAGAAGTGGAAAAAAAACTTTAGCTCAAAGAATTATATATCAAGCTTTAGATATTGTTAAAGAAAGAACCGAAACGGACCCTCTAAAT…
>Pyropia_fucicola
ATGGGCAAAGTTGTTGGAATTGATCTTGGAACAACGAATTCTGTAATTGCTGTTATGGAAGGAGGTAAACCTACCGTAATACCGAATGCAGAAGGTTTTAGAACTACAGCTTCTGTTGTTGCATATACTAAAAGCGGAGATAAACTTGTAGGACAAATTGCCAGGAGGCAAGCTGTTATTAACCCAGAAAACACTTTCTACTCTGTCAAAAGATTCATAGGACGTAAACAGAATGAAATTTCGCAAGAGATTCGGCAAACATCATATAATGTTAAAAC---TAGTGGATCAAGCATAAAAATTGCTTGCCCTGCACTAAATAAAGATTTTGCTCCAGAAGAAATTTCAGCTCAAGTACTGAGAAAACTTGTTGAAGATGCTAGTACGTACTTAGGTGAG…
AGACTCTGGACAAATTATTGAAATGTCTTCTAGATCAGTTACATTAAGAATTGCTAGACCTTACTTAGTTTCTGATGGTGCAATTTTACATGTTGATAACAATGCATTAATTAGAAGGGGCGAAACATTAGCTGTGTTGGTTTTTGATAGAGCAAAAACAGGTGACATTATACAAGGTCTTCCAAGAATTGAAGAAATTCTTGAAGCAAGAAAGAAAACAGATGTGTCATTGAATCCTCATGATATCCTCGACGCAAGTTTTAATTTGTATATTGAATGTGGATTAGCCTTATATGAAGCTGCTCGATTAAGCTTTCAAGAGATTCAGTTACTACTTGTTAAAGAAGTACAATTGGTATATCAATCTCAAGGAGTAAATATTTCTGATAAGCATGTAGA…
GTTTAGGTTTAGGAAAAGTAGTCATACACCACTTAATACAGCAATTGAGACAGGGAGAAATTAGCACTATTACACTATTTGCAGAACCTGATGTTGTTAGTTTTTATAAAAAATTAGGATTTATTAAGGATCCAGATGGAGTTAAAGGCATGTTTTGGTATCCTAGATAAATGACTAAAAGAACACTACAAGGATCTAAAAGAAAAAAAATTAGAGTTTCTGGTTTCAGAGCAAGAATGAAAACACCATGTGGACGCTCTATATTAAGTAGTCGACGAAGAAAAGGAAGAAAGAAAATCATGGTAAGTTAA---ATGTCTACAGCTCAATCAGATGCTCTTACTTTTGAATGTGAAACAGGTAATTATCATACTTTTTGTCCTATCAGTTGTGTTTCTT…
AGACCGCAGTTTTACGTTAGAACAACAGATGTAACTGGTACTATTAATCAGTTTACTGCTGATGATGGTACTGATGCGGAAATGGTCATGCCTGGTGACAGAATTAAGATGACTGCTGAATTAATTAATGCAATTGCAATTGAGCAAGGTATGCGTTTTGCTATTAGAGAAGGTGGCCGTACCGTAGGTGCAGGTGTTGTCTCTAAAATTCTTAAATAAATGTCTCGTCGTAATACAGCTAAAAAAAGGTTTGCATCGCCTGATCCTTTATATAAAAGTAGACTCGTAAGTATGTTAACTGTCCGTATTTTGAAAAGTGGTAAAAAAACTTTAGCTCAAAGAATTATATATCAGGCTTTAGATATCGTTAAAGAGAGAACAGAGTCAGATCCTTTAAAT…
>Pyropia_haitanensis
ATGGGTAAAGTTGTTGGAATTGACTTAGGAACAACCAATTCTGTGATTGCTGTTATGGAAGGAGGTAAACCTACTGTAATACCAAACGCAGAGGGTTTTAGAACCACTGCTTCTGTTGTTGCATATACTAAAAGTGGAGATAAACTTGTGGGACAAATTGCTAGGAGGCAAGCTGTTATTAACCCAGAGAATACTTTCTACTCAGTCAAAAGATTTATAGGGCGTAAACAAAATGAAATTTCTCAAGAAATTAGACAGACATCATATAATGTTAAGAC---TAGTGGATCCAGCATAAAAATTGCCTGTCCTGCACTTGATAAAGATTTTGCACCCGAAGAGATTTCCGCTCAAGTACTCAGAAAACTTGTTGAAGATGCTAGCACATACTTAGGCGAG…
AGACTCTGGACAAATTACTCACGTGTCTTCTCAATCAATAACATTAAGAATTGCTCGGCCTTACCTAGTTTCTAGCGGGGCAATTTTACATGTTGATAATAATGCATTAATTAGAAGAGGAGAAACACTAGCTATTCTCGTATTTGACAGAGCAAAAACTGGTGATATTATACAAGGCCTTCCAAGAATTGAAGAAATTCTTGAAGCGCGAAAAAAAACAGATGTATTATTAAATCCTCATGATATTCTTGATGCAAGCTTCAACCTATATATTGAATGCGGACTAGCTTTATATGAAGCAGCTAGATTAAGTTTTCAAGAAATACAGTTATTACTTGTTAAAGAAGTACAATTAGTTTATCAATCTCAAGGAGTTAATATTTCTGATAAACATGTAGA…
GTTTAGGTTTAGGGAAAGTCGTGATACACCAATTAATAAAACAATTAAGACAAGCAGAAATTAGCACTATTACATTATTTGCAGAACCTGATGTAGTTAGTTTTTACAAAAAATTAGGATTCATTAAAGATCCTGATGGAGTTAAAGGCATGTTTTGGTATCCTAGATAAATGACTAAGAGAACATTACAAGGATCAAAAAGAAAAAAAATTAAAGTTTCTGGTTTCCGGGCTAGAATGAAAACACCATGCGGACGCTCTATTTTAAATAGTAGACGACGCAAAGGAAGAAAAAAAATTATGGTTAGTTAA---ATGTCTACAGTTCAATCAGATGCTCTTACTTTTGAATGTGAAACAGGGAATTATCATACTTTTTGTCCAATTAGTTGTGTTTCTT…
AGACCTCAGTTTTATGTTAGAACAACTGATGTAACTGGAACTATTAATCAGTTTACTGCTGATGATGGTACTGATGCTGAAATGGTTATGCCTGGTGATAGAATTAAGATGACTGCTGAATTAATTAATGCAATTGCAATTGAACAAGGTATGCGTTTTGCTATTAGAGAAGGTGGCCGTACTGTAGGCGCAGGTGTTGTCTCTAAAATTCTTAAATAAATGTCCCGTCGTAATACAGCTAAAAAAAGGTTCGCATCACCAGATCCTTTATATAAAAGTAGACTGGTTAGTATGCTAACTGTTCGTATTTTGAAAAGTGGTAAAAAAACTTTAGCACAAAGAATTATATATCAAGCTTTAGATATAGTTAAAGATAGAACAGAAGCAGACCCTTTAAAT…
>Pyropia_kanakaensis
ATGGGCAAAGTTGTTGGAATTGACTTAGGAACAACAAATTCTGTAATTGCTGTTATGGAAGGAGGTAAACCTACTGTAATACCTAACGCAGAAGGTTTTAGAACTACTGCGTCTGTGGTTGCATATACTAAAAGTGGAGATAAACTTGTAGGACAAATTGCTAGGAGGCAAGCTGTTATTAACCCAGAGAATACTTTCTACTCTGTCAAAAGGTTTATAGGGCGTAAACAAAATGAGATTTCTCAAGAAATTAGACAAACATCATATAATGTTAAAAC---TAGTGGGTCAAGCATAAAAGTTGCTTGTCCTGCACTTAACAAAGACTTTGCGCCGGAAGAAATTTCAGCTCAAGTGCTCAGAAAACTTGTTGAGGATGCTAGTACATACTTAGGTGAG…
AGACTCTGGACAAATCATTCATGTATCTTCTCAATCAGTTACATTAAGAATTGCTAGGCCTTATTTAGTTTCCGATGGAGCAATTCTACATGTGGATAACAATGCTTTGATTAGGAGAGGAGAGACATTAGCTGTTCTTGTATTTGATAGAGCAAAAACAGGAGACATTATACAAGGTCTACCAAGAATTGAGGAAATTCTTGAAGCACGTAAGAAGACAGATGTATTATTAAATCCTCATGATATTCTCGACGCAAGTTTTAATCTATATATTGAATGCGGCTTAGCTCTATATGAAGCGGCAAGATTAAGTTTTCAAGAGATACAATTACTACTTGTTAAAGAAGTACAACTAGTTTATCAATCCCAAGGTGTTAATATCTCTGATAAGCATGTAGA…
GTTTAGGCCTAGGAAAAGTAGTTGTACACCAATTAATTAAGCAATTAAGACAGGCAGAGATTAGTACTATTACGTTATTTGCAGAACCTGACGTAGTTAGTTTTTATAAAAAATTGGGATTTATTAAAGATCCTGATGGGGTTAAAGGAATGTTTTGGTACCCCAGATAAATGACTAAAAGAACACTACAAGGATCAAAAAGAAAAAAAATTAAAGTTTCAGGTTTCAGGGCAAGAATGAAAACTCCTTGTGGACGCTCTATTTTGAATAGCCGAAGACGAAAAGGAAGAAAAAGAATCATGGTTAGTTAA---ATGTCTACAGTTCAATCAGATGCTCTTACTTTTGAATGTGAAACAGGAAATTATCATACTTTTTGTCCAATTAGTTGTGTTTCCT…
AGACCTCAGTTTTATGTGAGAACAACCGATGTAACTGGTACTATTAATCAGTTTACTGCTGATGATGGCACTGATGCTGAGATGGTTATGCCTGGTGATAGGATTAAGATGACTGCTGAATTAATTAATGCAATTGCAATTGAACAAGGAATGCGTTTCGCTATTAGGGAAGGCGGACGTACTGTAGGTGCAGGTGTGGTCTCCAAAATTCTTAAATAAATGTCTCGTCGTAATACAGCTAAAAAAAGGTTTGCATCACCAGATCCTTTATATAAAAGTAGACTTGTTAGTATGCTAACTGTTCGTATCTTGAAAAGTGGAAAAAAAACTTTAGCACAAAGAATTATATATCAAGCTTTAGATATCGTTAAAGATAGAACAGAATCAGATCCTTTAAAT…
>Pyropia_perforata
ATGGGCAAAGTTGTTGGAATTGATTTGGGCACAACTAATTCTGTAATTGCTGTTATGGAAGGAGGAAAACCTACTGTCATACCGAATGCAGAAGGTTTTAGAACTACTGCTTCTGTTGTTGCATATACTAAAAGTGGTGATAAACTTGTCGGACAAATTGCTAGGAGACAAGCTGTTATTAACCCAGAAAACACTTTTTACTCTGTGAAACGGTTTATAGGACGTAAACAAAATGAAATTTCCCAGGAAATTAGACAGACGTCATATAATGTTAAGAC---TAGTGGGTCAAGTATAAAAATTGCCTGCCCGGCACTTAATAAAGATTTTGCACCCGAAGAAATTTCTGCTCAAGTACTCAGAAAACTTGTTGAAGATGCTAGCACATACCTAGGCGAA…
AGACTCAGGGCAAATCATTCAAGTGTCTTCTCAAGCAATTATATTAAGAATTGCTAGGCCTTACTTAGTCTCTAACGGAGCAATTTTACATGTTAATAATAATGCATTAATTAGAAGAGGAGAGACACTAGCTATTCTTGTTTTTGATAGAGCTAAAACTGGCGATATTATACAAGGTCTTCCAAGAATTGAAGAAATTCTTGAAGCAAGAAAAAAAACTGATGTATTACTAAATCCTCATGACATTCTTGATGCAAGTTTCAATTTATATATTGAATGTGGACTAGCCCTGTATGAAGCAGCTAGACTAAGTTTTCAAGAGATACAGCTATTACTTGTTAAAGAAGTACAATTAGTTTATCAGTCTCAAGGAGTTAATATTTCTGACAAACATGTAGA…
GTTTAGGTTTAGGAAAAGTAGTTATACACCAGTTAATACAACAATTAAGACAAGCAGAAATTAGCACTATTACATTGTTTGCAGAACCTGATGTAGTTAGCTTTTATAAAAAACTAGGATTCATTAAAGATCCAGATGGAGTTAAAGGCATGTTTTGGTATCCTAGATAAATGACAAAGAGAACGTTACAAGGGTCAAAAAGAAAAAAAATTAAAGTTTCCGGTTTTCGGGCTAGGATGAAAACCCCGTGTGGGCGCTCTATTGTAAATACTAGGCGACGCAAAGGAAGAAAAAATATTGTGGTTAGTTAA---ATGTCTACAGTTCAATCAGATGCTCTTACTTTTGAATGTGAAACAGGAAATTATCATACTTTTTGCCCAATTAGTTGTGTTTCGT…
AGACCTCAGTTTTATGTTAGAACAACTGATGTAACTGGAACAATTAATCAGTTTACTGCTGATGATGGCACTGATGCTGAAATGGTTATGCCAGGTGATAGAATCAAGATGACTGCTGAATTAATTAATGCAATTGCAATTGAGCAAGGCATGCGTTTTGCTATCAGAGAAGGTGGTCGTACTGTAGGCGCAGGTGTTGTCTCTAAAATTCTTAAATAAATGTCTCGTCGTAACACAGCTAAAAAAAGATTTGTATCACCAGACCCTTTATATAAAAGCCGACTTGTTAGTATGCTAACTGTTCGTATTTTAAAAAGTGGAAAAAAAACTCTAGCACAAAGAATTATATATCAAGCTTTAGATGTAGTTAAAGATAGAACAGAAGCAGACCCTTTAAAT…
>Pyropia_yezoensis
ATGGGCAAAGTCGTTGGAATTGATCTTGGAACAACGAATTCTGTAATTGCTGTTATGGAAGGAGGTAAACCTACCGTCATACCGAATGCAGAAGGTTTTAGAACTACAGCTTCTGTTGTTGCATATACTAAAAGTGGAGATAAACTTGTAGGACAAATTGCCAGGAGGCAAGCTGTTATTAACCCAGAAAACACTTTCTACTCTGTCAAAAGATTCATAGGACGTAAACAGAATGAAATTTCGCAAGAGATTCGGCAAACATCATATAATGTTAAAAC---TAGTGGATCAAGCATAAAAATTGCTTGCCCTGCACTGAATAAAGATTTTGCTCCAGAAGAAATTTCAGCTCAAGTACTGAGAAAACTTGTTGAAGATGCTAGTACGTACTTAGGTGAG…
AGACTCTGGACAAATTATTGAAATTTCTTCTAGATCAGTTACATTAAGAATTGCTAGACCTTACTTGGTTTCTAATGGTGCTATTTTACATGTTGATAACAATGCATTAATTAGAAGGGGAGAAACATTAGCTATATTGGTTTTTGATAGAGCAAAAACAGGTGACATTATACAAGGGCTTCCAAGAATTGAAGAAATTCTTGAAGCAAGAAAGAAAACAGACGTATTGTTAAATCCTCATGATATCCTCGATGCAAGTTTTGATTTGTATATTGAATGTGGATTAGCCTTATATGAAGCTGCTCGATTAAGCTTTCAAGAGATTCAGTTACTACTTGTTAAAGAAGTACAATTGGTATATCAATCTCAAGGAGTGAATATTTCTGATAAGCATGTAGA…
GTTTAGGTTTAGGAAAAGTAGTCATACACCAATTAATACAGCAATTGAGACAGGCAGAAATTAGCACTATTACACTATTCGCAGAACCTGATGTTGTTAGTTTTTATAAAAAATTAGGATTTATCAAAGATCCAGATGGAGTTAAAGGCATGTTTTGGTATCCTAGATAAATGACTAAAAGAACACTACAAGGATCTAAAAGAAAAAAAATTAGAGTTTCTGGTTTCAGAGCAAGAATGAAAACACCATGTGGACGCTCTATATTAAATAGTCGACGAAGAAAAGGAAGAAAAAAAATCATGGTAAGTTAA---ATGTCTACAGCTCAATCAGATGCTCTTACTTTTGAATGTGAAACAGGTAATTATCATACTTTTTGTCCCATCAGTTGCGTTTCTT…
AGACCTCAGTTTTATGTTAGAACAACTGATGTAACTGGTACTATTAATCAGTTTACTGCTGATGATGGTACTGATGCAGAAATGGTTATGCCTGGTGACAGAATTAAGATGACTGCTGAATTAATTAATGCAATTGCAATTGAGCAAGGTATGCGTTTCGCTATTAGAGAAGGTGGCCGTACCGTAGGCGCAGGTGTTGTCTCTAAAATTCTTAAATAAATGTCTCGTCGTAATACAGCTAAAAAAAGGTTTGCATCACCTGATCCTTTATATAAAAGCAGACTCGTAAGTATGTTAACTGTTCGTATTTTGAAAAGTGGTAAAAAAACTTTATCTCAAAGAATTATATATCAGGCTTTAGATATCGTTAAAGAGAGAACAGAATCAGATCCTTTAAAT…
>Wildemania_schizophylla
ATGAGTAAAGTAGTTGGAATTGATTTGGGAACAACTAATTCAGTAATTGCTGTCATGGAAGGTGGCAAACCTACTGTAATACCAAATGCAGAAGGATTTAGAACTACAGCTTCTGTCGTGGCCTATACTAAAAGTGGCGACAAGCTAGTAGGTCAAATTGCAAGAAGGCAAGCTGTTATTAACCCAGAAAACACTTTTTATTCTGTTAAAAGATTTATAGGACGGAAACAAAATGAAATTTCTCAAGAAATTAGACAAACATCATACAACGTGAAAAC---TAGTGGATCAAGTATTAAAATAGAGTGTCCTGCTCTCAATAAAGACTTTGCTCCAGAAGAAATTTCAGCTCAAGTATTAAGAAAATTAGTTGAAGATGCTAGCACATATTTAGGTGAG…
GGACTCTGGTCAGATTCTTGACATTACCTCTAATTCGGTTATCTTAAGAATCGCTAGGCCTTATTTAGTATCTAGTGGTGCTATTTTACATGTCGACAACAATGCACTAATTAGAAGAGGAGAAATATTGGCAGTCCTGGTTTTTGATCGGGCAAAAACAGGTGATATTATTCAGGGACTTCCTAGAATTGAAGAAATTCTCGAAGCAAGAAAAAAAACCGATATCCTTCTTAACCCGCATGATATTTTAGATGCTAGTTTTAACCTCTATATTGAATGTGGATTAGCATTATATGAAGCTGCAAGGCTTAGTTTTCAAGAAATTCAGCTATTACTTGTTAAAGAAGTACAGTTAGTCTATCAGTCTCAGGGGGTTAATATTTCGGATAAGCATGTTGA…
GCATAGGATTAGGAAAAGTAGTGATACATCAATTGATTAAACAACTAAGACAAGCCGATATTAGTACTATTACCTTATTTGCAGAGCCAGATGTAATTAGTTTTTATAAAAAACTAGGATTTATTAAAGATCCAGATGGAGTTAAAGGAATGTTTTGGTACCCAAGGTAAATGACTAAAAGAACACTGCAAGGCTCAAAAAGAAAAAAACTTAGAGTTTCAGGCTTCAGAGCAAGGATGAAAACACCCTGTGGGCGATCTATTTTAAATTCAAGAAGAAGGAAAGGAAGAAAAAAGATTATGGCTAGTTAA---ATGTCTATAGTTCAATCAGATGCACTTACTTTTGAATGCGAAACAGGTAACTATCATACTTTTTGTCCAATTAGTTGTGTCTCCT…
CGACCTCAGTTTTACGTTAGAACAACAGATGTCACAGGAACTATTAACCAGTTTACTGCTGATGATGGAACAGATGCAGAAATGGTGATGCCTGGTGATAGAATTAAGATGACAGCTGAATTAATTAACGCAATAGCAATTGAACAAGGTATGCGTTTTGCTATTCGAGAAGGTGGAAGGACTGTAGGTGCAGGCGTTGTTTCTAAAATTCTTAAATAAATGTCGCGTCGTAATACAGCAAAGAAAAGATTTGCATTACCAGATCCTCTATATAAAAGTCGTTTAGTAAGTATGTTAACTGTTCGTATCTTACAAAGTGGCAAGAAAACTCTTGCGCAAAGAATTATCTATCAGGCTTTAGATATCGTTAAGGAAAGAACCGAAGCAGATCCTTTAAAT…

## Sheet: Supporting Information data 4
>Cyanophora_paradoxa
ATAGATGTACAATCATGTAAGCGAGCGAGCCGTACTAGCCGGGATTGACGATAAAGTTGCGCTCGGGAAG
CGTTCGATGCCAATTTACGAAACGGACGATGTAGGAGCGGCACACTTTCAAACGCCGAATGTTCCCGGGG
AAGCTAGGGAGAATACGCACTGTTCGGATTGATATACTCGTTGTACTAGGGTGTGCGGGAGCACCCATGA
GAATGGTTGTGGGTAAGAATTAAATCTTGGACCCGTGCGCGTGCGAGGGTCGTCGCAAAGGTGCACGGTT
CTTCGGGAGAGCGCGAGCGGTCTATTGATAGTATGCGCTTCAATCAGAGCATACGCGTATAAGCGCGAGT
CAGGAATACTGAACGCTCGTGAAATTAAAGTATTCAACGGGATTAGGTCGGCGCGCACATGCGCAATCTC
GCATATAAGAGCGTGCAATCCTCTTATCGAATACCGCCGGGGAAATTAACACCGCGTAGCGCTGATCGGA
TTGATATAGTCGTAGCACTAGCATCTGCGGGAACTCATTTGAGACGGTTTAAGGCTAAGAACTAAATCTT
GGGTCCGTGGGCACATCAGCATCAGCGCAAGAGTACGCGGTTGTGGCCGAGCGGAGGAATGGATTATAGA
TAATTCTCGGTTGGATAGTTGTACCAATTTTTAAGCGAGAGATTCGTACCACAGGGGATTGAACATAAAG
TTTTAAACGGAAAACGATAGATATAAAAATGCCAAAGAAAAAATATGACAGCAGAACACTTGCAGTCACC
GATAATTCCCGGGGAAGCTAGGGCCGCAAGAGCTTGTTCGGATAGGTGTATTCGTTGTACTAGGATTTGC
GGGACACGCCATGAAAATGGATATGGGTCGGAATTAAATCTTGGGTCCGTATGGATGTGATCATACGCTT
AAAATCACTTTCGTTTAGCCGAGAAGGAGAGTAACCTATTGATAATATCAGCATGCGCAT--ACTCGTAG
GGGGAGCCTTTTAGCCCACTTACGACGTACGTTCACATTTCAGCGACACAGACGTTTTGATCGGGATTAG
CATTGCACTATTACTCGGAAAACGTTGAATATATACTTACAAAATCGAGCATGTTCCGGCGCAACGATTT
GTGGGGTCCCATAGTATTGACGCCCATCGGAT----GAGCAATTGGACAAAGTAGT----------GAAG
CAAGGGTTCTGAGGTTCGTCTTTTAAACGGGAATACCCGCGGTTAACCATAAGTTCCGTAGGATACCGAT
CAAATCTTCGGATTGATGTTTTCGTAATACTAGCATGTGCGGGACCAAATTTGTACAAATCGGGCTCGGA
ATATGAAAGCTGTCAGGCGTACTTGTGCTTCAGAATAGCGGCTCTTTCTATTACAAGAGCAGGCGAGCAT
GTAACATATTGAGTGTATACGATTTTGCCCGCCCTCGATTGTAGAAAGACTCACTCTTCAGGTTAACTCC
CAATTAGCAAGCGTGTCAAACCCGTTCAATAATCACCTTCACACGAAAGAACGTATAAGCGTTACGCAAT
TTGACGGAGTAGCGGCTAAGTTAAAATAGATTGATCAAGTAAAAGGCATTTCATAAGATTGTCGGCTTGG
AATCAATTTAGCCACATTTAGACCTTATAAAGCGGCTTGATTGCTTCGCATTTTGGCGGGCCGGTCCGGA
GAGTCAGATATTGCTTATTCAAGGGGTTCCTTTTGTGAGCTTGTGATCAAGATAGAGATATTGGGAGAAT
GTCCTATTCGACTTGGGAGAGCCAGATGAGAATGGGGCCAATAACTTTAATAAGGCAGTTCAAAACCCCA
TTATACTTTTGCGGTAAAAACCCTCCGACACACCTAGGCAGGAAGACCTTGAATCATTGGGCATTTCCAA
GAAC----TTCAACAAGCGCTTTTGGAAGAACCGCGATCTATCGCGGGAAGGATGAAACATTAGAACCTC
GCCGCAAATCCCGGTCTTGGCCAAGTTTAACTTCAGGTGCAGTTAAAAAAGTAGTTGGGAACAGACCAGC
ATATAAGCGTTATTCAATATGGCGGAACTAGAAGCACG----TTAAGTTGGAATAATTGAAAGGGAATTC
ATAGGATTGTAACAGTGCAATCAATTTTCGTCCTTATGACCCTATAGTTGAATCATGATAATAACGCGAT
TTGGCGCCACTAGGCGTCGAATAAAATTTTGAATGCGCAAAAGGTTTAGCTTATGAACTTATGAAGCCGA
TAGAGATCTTGGGAAAACGTCCTAGACGTATTACCCGGGGTTGCTTCGATAACGCCAACTTCGTTCAAGA
GCAAAA--------GATTCGTTATGATTGGGCATAAGATCCGGGGACGAGATCACTCGATCACAGGGTAG
AACGAGGACAACAAATTTAACTAACACAGAGAAAGTAATTGAAAGTATAAGCGTTACGCAGTTTGACGGA
ATGAATTACGATCAAAGATTACGTTTGAAGCGTTAAAAAAGAATAGGTAAGATTGTGAGCTTGGCAAGCA
TTTACAAAGATTTAACCCTACCAAACAAGTATGATTGCATAACATTTTGGCGGCCCAAAACAATGAATCG
AATAAACATTTTGCAGAAGGATGCGCTTATCGAGTTGTAGAGTTGATAGCGAGTTTGGGAGAACGTCCTA
CGCGTTCCACTTCCGCACAATTCCAAACGAAATTTAAATCTTACAACAACAAACATTCAACCAGTTGCCC
GAAAACCGAGATAAGAGCATACAGTTATGCACTAGAGTACGGAATATTGAGAAAGCGTGAACTTAAGCTA
TTTCACGCTCGCAGATGATCGTAAATATAAGCAAGTTCACATATAAACGCGCTCGCTTTTGAGACACCGA
TTATGCCCGGGGAAGCAAACACCGAGTAGCGCTGCTAGGAATGATATATTCGTAGCACTAGCATATTCGC
GAGTGAGTTTGAGACGGTTTGAGGTTAAGAACTAAATCTTGGGTTCATGCCCACGTCGGCATGATTTTAA
AAACTCAAGATTATAAGCGCGGATGCGTGATTATGAGACCTTGATAATGGAAGTTTGCGAAGAGCTATGT
AGATAGCCGAGAATAGAGATATAGCACAATGACATAGACAGAATCAGTTCAAGTGGACGTCTCAGTGGGA
GGATGCCGGTTAGGTTGAAAGTATTCGGGACTCTGATTGAGAGGACATGGATGCTTAATTGAGCGAAAGT
GGGTGTTTATGGGAGGCGAAATTTGAGGAGTCGTCGGCACCAAAATGCCAGTCCGTGGGAGCGTATGGCG
GTGTGAGCTTGCCGCCATGAGGAAGGGAATGCACACGAACCGTTATGATCTCGCCCGGATATTCCGAATT
GTTAGACCTTCAACGGATACGCATGAGCATATCCATCCCGGGCACGGATTATATGGGAAGCAACGGAAAC
GCGTGCATGAACATTTAACAAAGGCAGGGTGTTGGTTAGTGCATGGCAAAGCTCTCGTGCCAGTGTGGGT
CTCAGAAAGGGCTTGATAACGTATGTGCGCAAGCGAGACCGCACTTCATATTGCCCTAACGGGCTCATGC
GATATTATTAAAGGCACAACTTGTATTAGAGATTTCAACAGCCAGCTACGCAATTCCTTTCTCGCGCCCC
GGCGGAGCTACCGGGAGTTTTATTCATCCGTTTTGACGGCGCAATTAGCCCATTGGGAGGAGATACGCTT
CCATGTGAACCAGCGGGAGTTGGCTAATCCACAAGTATTCATACGAGGCAATTTTTTCGCGATTTTAATC
GGTTAGCCGCATAAGTGGATTCGTTCCGGTGGTCGCGCCAATAAGCATAACAGTGCGGAACTAATTGATT
GCCATTGAGATTAAGCTTTCCATTTCTCGATTGAAAGCACCATTCACTGCCGGGGACGTTCGGATTTTAA
CACACATAGCCCCTCCGTGAGACAGTGCGTATTAACGGATAAGGTTTTGAAAATGAACAACAGTAGGCTT
ATTCAATTCGGAAATTAGGTAACGGCAATTGGGAATATCGTCGAAAGCTTACGCGAGCGAAATTTTAAGA
GCATTCGATGAACAGCTTTTTCACTCAAACAAACGGTAGTACCAGTATGGCCGTTTGAGTTCTTCCAAGG
CATTCCAAATTAAAGCATACGTAAGGAAAAGAACGTACTGGAGTCACATTCTGGGAAACAGTCGGCGTTC
ATAGACACGAGGATTTCGGGATGAGTACGAAGGGGCGCATAGGTCCGTGGACCCACTTGGCGATTTAAGT
TTGGGACCGTGAGATTGGGCGTGTTGGATCACTTCCATCACGCCTCCCGCTTACCATTGAACAAAGAGAT
TTGAACGGATAAGTGTGATTTTGCCCTACGCGGGGGAAATGGCTTTGGGGGCGGGTGGAAACGTTTATAT
GATTATAAAAATGCAAGCCAGGGGGTTCGTTTGGGGGTGGGACGACCGGAGGAAGATTTACAGAATAAGA
TCAAGTATGAGAAAAATTCCGCTCAAGTGCCTGTTAGGCAATAAGACCCCGGGCAGATCGGTGCTTACGC
TTACATGCGATATTCGGAGTAAAACAGAGTTTTTTTATGAAAATTTCGTTGTCAGCGGTCGAGTTCGCTT
CTGGCGATCCTCGCGTGGTACACCACTTGGACGAATGGTCCTCAGACGATACTCACACAAGGTCATACTC
ATCAGCGTTAGTCCGCGAGATTACGACCGCCCGCACACTTGCCATTGAGCACACGTCTTCCGAACTGCGC
AAGGATTACCGCGTGACCTTGATCACTCACATTTCACCGGATGTGGGAAACATAGCTGGCCACGGTAAGG
ATCTCACGTAAAGATTCAGAATATTCATTTGGTTGAGATTTCGAGAGACGTTGCGTGCCGGCAGAGGTGA
CGTTTTTCCACCTTTTGTGCGAGTTTACGGTCCCGGAATAGTTCTTGAGAACATAAGGTTACATATTTGA
GGGATTGAGATTCCGACATCTTTACTGTGGGAATCAGAGCATAGAAGGCAAATTTTATAGTTGAGTCGGT
ATGCCCAAAAGTATTGGCAAAAGCGAGAGTATCTCCAGCATCGGATTTGGATTTACTCCAGCCCCTTAAC
GCTTAAACGGGTATAAATCGAAGAACGGTGACTCATGTGTATGGGGTTGTGAGTGAAAAAGAGTTTGTTT
GTAAGCGGGATAGTGAGAATGACTTCGCGCAAAAGAGTGAAAGCTTGAACTTAAAGGCGAGCCCAAGAAA
GAGAGCGCGATTTTAATAGCCAGCCGTTAAGCGTGTGAAA--ATACCATGATTGCTGCATGAACGAGCGC
AACCGAGGGGTTTTGATTGAGCACTTCCGTATATGTCATTTTGTTTATCTATTTAAGCGTTTTAAACCCT
ATAAATTTGAGACGAAGATAATCATCAATTAAGAGCGAAATGTTGCCAGCGCGATTACACCATAGAACAA
ATACGAGCCGCAAAGCTCAACTACAAACACCGAGGAATCAAGTTGTAGGAAATTGAGAGCCAAAAAGCGA
AGGATTGCTCGCACAAAATTGACTCAAAGAGAGCTTAATCTTGATCGAGTCAACTTAGACAAATCTGAAA
CTTTGGATCAATGCAAAAAACGCCATTTCCTTACGCATGTGGCAGAGAATAATTGCCTCTCTAAATGTGA
CCAAATGGGGGTATATATGGGACGGGACGGAATCACACATCGGCCTGCGATTTTCCGAATGAATGTGCAA
GACCTTAATCCACCACGAATGATTATAGGAAAGTAGCATTAAGAAAGGGAGAATTCCTATCAAAAAGTCC
ATATGATTCCTTGGGCACGAGACGGTTGGGACATGAATGAAAGCTTACGAGGGTAAGCTTGACCGGTTTT
GCCAGCAACGGGATTTTAGTGAGAGTAATTTTGAGACATTGTGAATTTTTGATCGCGCTCGGTGAAACGT
GAAGGAGGATTCATCGCACCGCCGTTGTTTGTGGTCGGAACCGAGAGGGATTCGCCCATTTTGACGTTGG
ATCAGCGAATCGACGTAAGACCACTTCGGTCAATGTGAGACGTCGATTGACGTCCCGAGATTTTCAGATA
AACTCACAGAGTTTCGCACGATATAAGCCACACATTAAAAGTCATTAATAGAATAAGTAAATTCCAGTTG
TCGATTGAGTGAGGTTCGGGGAATGTACAAAGGCGCAAGCTTGCGCTTGAGGCGGAGAGTACGTGAGAGT
TTCGATATACTTTGTTCGCACGTTCGAAGACCTTGAGAATGATCGGCAAAGTGAAAGTTTCAAGATTTTC
ATATTAAGCAATAACAATACAAATGTTTTCTTTTATAGTTCTTTAATTGTGCCACCACATTGCAGCTTCC
ATTAGCCACAGCTACAATCCAGGAGCACGGCGATGTTGGCAATGCATTGGAAAACCGTGAATGAGTCCCA
GCGTTTCCAAACGTTTGAGCGTGTAAATCCATGAAAGGGCCACAATCAGCAAGGCAAAGGCCTTAAGTGG
GCGTTTATTTCCGAGGTTAATTGCCCGCGACGCTTCGAGATTAAGCAAACGCGGTTTATTCACCTAAGGC
GAAAGAAAATTTGTATGGCCATCCGGGAAAAACAGAATATTTCCATTTTCCCAACCGAACAAAAAAGTAA
TATTAATACACTCAGTGGGGAACGGGCGGGCAGTAGCCACGGGAAAACAAAAACATTAAAGCTCGTAAGG
CGATTCGAATACAATTGAAAGGGGTAGAATACATACACAAAAGGGAAGAAATGAACATCCGCGGCCAGTT
GTGTAAAAGGCAACATAAGCGACACCTTACATGACCAAGTGGGGTTGGCAATGAACGAATGTTTCAAGGC
GGCGGTCAGGCTATGCTTTTATTCGTGTTTGCCAATTTTTGTTTAAAAAACATTGAAAGTCAGCGCGAAT
AATTATAGAAGTTAGATGTTCAGACGTTGAATCAGCATGCGAGAATACAGAATAGTCCCCCAGTAAATTT
TATGTTGGGGATACTTACTGTTTTGTCAGTGCACGGTTGCATACTTTATACGCCACGTACGAGCTTGCTC
GTCATAATATACGAGTAATTGGTGTTATCGTCACCACGTGTCGCAGATATGTTTATATATTTCAGTTTCG
GTTATTACGGGGTTAAAACCCGGATTACTGGTGTGGGTATTTGCGTATACGTTCTTGGGTACGGTATCTT
CCTGGACAGTGGTATGGCGTAAATGTACGGGTCCGAGCATCCGTATGGAGAAGTGTGATTTTCGGGAGGT
AGGTGGCATCACTTACCGTTTAAGCTCAACTTGTTTCCTTCTAGGCGTTTATCTGTCATTTTTTATCGAA
CAGGATTCGGCCTTATTCATCTAAAACCGATTAAGACCGATTCGGCAATTGCAAGGATGGCAAATATAGG
GACCGCTGCCAAGATTTTTAATTTCCGTGTATTTGGTCATGCTGTGGGGGCTGCGTCTGACCGCTTATGG
GACCGCGACCTTTCACCCTTGAATTTCCGATGTATTTTCCGTTTCAATTTCGGTATCCAAAATTTTGGGT
GTTTATGCGCGTCCGCGGTTATGCGTCCTTATGAAAGTAAAATTCAAACCTTCGCGCCGTGCAGGCGTTT
TTTTGGACTTGTGCATTGTTGGATGGGCACTTCCATGAAATCTTACTTGGTTTTATGCGTTAAAGTCGCT
ATTGGAGACAGGGAACACATGATGCCGAGAGATAATCTGAGCGCGAGACAGGATGATTCCTATCTGCGGC
GGGCTGTCACTGGCGGAAGTGTGAGGACGTGACATCGACATCTTTTGAGAGCCATTGCGCGGTAGTTTAC
TGGTGCTACCTCTCGATGACGTAAACCACAGAGATCCTTAATGCATACAAATCTGCCCGTGAAAGATTGA
TTTTACAAAACTAAAATTGTGGTCGGCACCATTTTCGCGCTCGACATTTTAGGCAGGGAAAGCCCGCCGC
ATGTTTTTATTCAAGCACATGAAAGAATATACTCCGCACGCGCTGCGAATACGAATATCAACGCAGTTGT
CAGAGAATTTGAGATCGAGTCGAGGGATCCACGTCAAGGATTGGACAAATGCATTTGCGGGATTTTTTGC
CATCTCTGTATTGCAACTGAAGTTGAGTGTAATTATTCAAGTATACGATTGCGAGGGAATCGCGGGTTAA
CATTAAGTGATTACTTGAGATATTGAAAAGTTTAAAACGCTCTTCTGCGCAGTCAAGCGCGCCTTTAGCA
GTGATTACGTGCAAGATTTAAATAGGCGCACTGGTTGCTTCAATGTGAGAATTTGATTACTCTCACGAGA
TTGGAACCTCTGTCGATTAAAAGGAATTACGCCCGTCTTTGCTTGACAAATCGATTATCCTTATCACGCA
TTTCGACCAAGATTGATAACTTCAATGTGAGAACAAGCATGAAAACCGGATTGCATGACAGCCAGTGCAT
CATGTTGAAATTCCCCTCTCTCAAGAGCTTAACTATACAATAGTCTGACGTTTAATGCCAACGTAAATTA
GAACTGATGGTGACCATGGTCGGCTGCCACGAGTTTGAATGTCCTGGAGGTGCGGCAACAATGCTCGCCC
AGACGAGATGGTGGTGAAAGTGGATCGCTGCCACGATTTTAGATCGGTTATTGGGCGAACACCGAGATGG
CTGGTAATTTTGTTTCGGTTATTTACACGAATCGCCGTAGGCGAGTGCGGTTATCCTGAGCATCGAGCTT
GACGCGTTAAAAACACCACGTTGAAACGTTAAAATAGACCGGAGGCCCGCGAGCTTCAAACAATGAAAAC
CACACGTTGAAATAAGAATCGGTTCTTGGGGCGAGGTTCCCATTATACGAGGCGTGAGCAGCGGGATTAC
ATCCGGTTTTTTCTTAATGCGGTTATGGTGTCGGAGAGTATTCAGCGTGCGCAGGAAAAGACGAAAGAAT
ATATGAATCCGTGCTTCATCGTTCAAGGTTGTTGCCTTGCGCTTCAGATTAGAGGGAATTACGCCGGAGA
GAATACATTCCCCGATACGCACTTGAAGAAGCAGGTAGTTTGGACATTTGGGTTATACAGACGAAACGTT
TAATGGTGTTGGGTTTATTTCCTTTTTTACGCACACTTTTATATGCTTGTGCGCCCCCGTGAATGAGGAT
CGGACCGTGCGGTCTTTTTAGGAAAAATATAGGGGCGTATCCTCTCGCGCATGGATCATTTACCATTGGA
GCGCTCTTGAGATGCTTAAAGGGGCCTACATTGTGTATCATTCTTTGGGTGCTGTAATGGCGGATGGATT
AGTTCGTTGGATCGCCTGATGCGTGCTATCGCCCGTGCGCGCACGCGTTTTTATTACCATGGCAGGAGTT
TCGAGGATCCTTGGATTCGGACTTAATTATTTGTTTCAGCGACAAAATCTATCACCTTCAATATGGGTGC
GGGTTTGGGGTCTTTTAGGCATCAGGTCTTGTACTCAGTTATCGGAACACGAAAGATCGCAAGCGGTAAA
TTGGCAGAGAGAACTAAAATGTGCGCCAGGTATTGGCGTTATTTCATAGCAGTTAAAATCCGTCTTCATT
TTTTGCTTTGCCGTGTGGATTGTTACGCTTGGTTAGACATGCTTAATTAAGGTTAATTAACATCGTGTGA
AGCAGGCGGTATAGACTGGCGAATATAACGGCAATTGGATGAGTATCAGACGAAGCCAAATTCCCTGATT
GCTCGGGAGTATCCGTGCTTACGCCCTCATAAGCATGGCTCCTGTACGGTCAACGTGTCTAAGACCGGCG
TTATGCGTCATTATCAACGCCTGTGCGGTGGCGGTCATGCTTTAGAATGCGTTTGACCTCGACCGTTTAA
CCATTGCGCAGGATTTGTTTCCTTATGTCGCTGGATACAATCTGGGGGTGACATAAGGGAAAGTACGACC
GGTTTGAGTTGAGGGTGCGCGCCAATGGTTTCGGTTCTTTTTGCGCATTGCATGGTTATGGACTGATTTT
CGGACCCGACGGGACCGCTTGATTCCAAATTTGGATCATTTTTTTCGGTTCTTGTTGGTTGCTTCATTAC
GGTTTTGGCCGGATTGGTTCGAGCTAAGATACGGAGGTCACCGTGCCCGCTGGGCCGAGGTTAACCTTAA
CCGGGGGTGTTCCACAATGCGCGGATGTGGATTTGCGGTTTTCACTAGGTCGCCCCCACGTTTAAAGCCT
CGATGGAAATGAACGTTTTCAGAGATTCGCGTTTTTGCGCTTATGTGCGGACATTGTAGGAGGCGCACCC
GTGATTTTGGCCACCGTACATGGACAGATATTCACAGAATGACGCGGTCAAAGAGTGCGCGGGCTCTTTC
GAGCTGAACGATCCGCAACTGCTTTAGATAATGGAAAACCGCAAGGGGCTTTCGGCGGCCATAAAAGGGA
GGATGCGATCTGTTGGCAGCACTTAAGAAAGAGGCGGACTACGTCGCGATCCACTTTTGAACTTCCGTGT
TTATGAAAGAGGGTCTCGGCGAATCCTTCGCGGCGATCAATAAGATGACAATGG----------------
#NAME?
AACTTCGGAATTTTGGGCCAGTGCCAGCGGTTATGTTTTGACGGGCATACTTTTGAGTGCCATTATCCGA
AACCATTAGACAGGTTATTTCTCCCATTGCACCTGGTGGGGTGGCCGGGGGAGTATGAGTTACCTATTGT
GTGGGTTTCATTGTTCTCGCGTTTGGTTGGGGTTTACAGCATATGGCCGAGTTTGAGATCTTCCTTTTGG
TAGATGAAGAAAAAAAATACACATATGGATCATTATCTTTGGAGGGGCTTCTTTGTTTAAGCATTTTTGG
GGGTTAGAACTGGCCCGGGGGGGAGTCGGTATAGAACCACTTAACCACGTATTTAGTAATACAATCCCTG
GGGGGAGGTGATGTAGGTGAAAATGAGAATATGGGGCAATTGCTGCTTATTGATATGGGGGTTGCAATTT
ACAACCTTAGTGGCCGCGGCTTGTTGTCGGGAGCTATTTCTAAGTTGCGCTTGCTTATGGTTATGCAATG
TTGTTGTTAAAAACGCTACCAGGATTTTGGCCACGGCCGAGCTCCAGCCAGCTTACTTTTGTCGGACACG
TTGGGCAAGTGGTCGCCAGGCCACGGCTGGAATATTATAGTCCCTCGGGAATATTTGGGGGAACATCGTT
TGGAACCGGCCCTGTTGACCTTCGGGGCAAGGCTGATTACAAATAATAGAATCACCTGCAGACGCGGCGC
GATAATACCAGCCCTTGGTCTTAATCGTGGGGGTGCACGAATAATCGTAATAGTTCCCCGTCTGTTTCAC
TCCATTGTTTGGTTTTTTTTATGGCATTTGCAGCGGCGGCCGGCGCAGGGGGTTGAAAGGCTGAAGGAAA
GACCGTTTTCATAACTTTGAATACGTGCATGGCGGATCGACGGGTGTTGAGTCTGAGATGTTAAAGGACG
TTGTTTCTGGTGTCGGCTTTTTTTCCTGGCTATTGCGTGGGCTGTTACGGACACTTGTACTCTGTAACCA
GGTTGCAGTCTACTGAGGTGAATTTTACGCGCGTTCACCCGCAAAGATGGCATCATTTTTGTTGGGCCGA
GCCAGGGATTACCGTGTGCAATGGGGTTTGACTTACGCTTCAGGGCTTGGTTATGGTTACTTCGCATTGA
ATGCCGTTATGGTTAGCCTAAAGCATGCTTTCGGCCATGCGTTTGTTCGTTTCTTTTACCCTGGCAGCGG
TGTTTTGCCCAGTTGGGTGCGCATTTCGTTTTTTTTTTCAGGTTCAAATGACTTAACCTTCAATATGGGT
GCGGGTTTGGGCGCTTCTTGGCATCAGGGCACGTGAAAACTTTTGAGAGGGAGGTCAAACTTCCGCTTAA
CCACCAGCGAGAACTATCATGTACGCAACGTTTGTCCAATTTGGGTGCTTTCAAAACGTGTTCATTTTAT
TTTTGTCCGTACGGTTTGATAGGCATGGGTGTGGTTGGGTAATTCGGCTAGATTGTTCCAGAATCGGCGC
GAGACCGATTGAACTTTAACAAAACTTTTTAAGAGGATCGGCTGATGCGTCAGACACCCAGAAATTGTTT
TCGAGAGTTTCCCGGGAAGCCTATTCGGGGACACGGGACGCCTTTCGAATGTACAGATCGTATGGTATCA
ACGTACATCCTCTTTTGTGCGGTGCTTTGTAGACGGTTGCTAGAGTTTGGACCCAGCCGAGATATTACGA
GACGCAGAGTCCATATAACACGTTTCACAA--------------ATAAAACCAACACCGTTCTACCATTT
ACGTAGTGTTGCATCAGCATGGATCCGCGTTTTTATGGTCATACGCATCATTATCACGATCCCAAGACGC
TTGGAAATCTAGCCTTAATCGATAGGAAGTGCCCGGTGGGACACCCTTATGCGTTTATTTTTTTTTGTTT
TTTTATATATCAATTAAATCTCCTTTTTGAAAGTCAGTAGTGACGCTTTTTTGCAATTCCGCGCTAGCTT
TTGACCATGTGAATTTCCATATCCCTTTTTCTCTTTGCTTGTTGCAGCGCATGGTTAAATGTAGCAAACC
AAAGCAAAGTGATTAACGACTCCTTTTGGGTTCTTTATTTGTTTGCATTTTTTCAGTAATTTAAATGAAT
TCACTTTTAGATTTATTCGCGCCTCTGGATACGGTATCATTAACGCTTGGCCCCTCAAAATTAGGACCTT
GAGACAGAGAATGAGCTTGTTAACTTTTTTGTACACCTGGATCTTTTTTCATATTTCGGACCCCCGATAA
CAATTTAAAAAATTTGACTCATATATTGTTTTTGACATACTAAGGGGTAAGCGCGCTTGAGAGAACAGAC
GTGCTTAA--AGACGAACGTGTTTACCCGACAGTAACGGGAACGTTTTAAAGACTGGGATTGCAGTGGGG
ATACAAACAACCAAGTGGTTGAAGGAGCTTGCTTGCACCCCCCGAAAAATGATCCTGTGATAATAAAACC
ACAGTAGAGGTCGAGAATTAGAATCACCAGATCGAGGCGAGCTTCCAAATCGAACTACGAGAGATTTAGA
ATGCGGCAATTTTTTCCCAAATTTCCAGCATGGGGGGGAAATTATAATGCAAATCATTATCAGGGTGAGA
GAGCATCCGAGTAATTAGCGTCCAGAGGGCAAGGATGCAATTTATTGAAACCACGTTTGAGT------TA
CAGGGAATACGGCTTATTATGAGAGAGGGATTTCACCGACGTTAGCAATTATAAGGAACCCATCATGAGC
TCTAATATAAAACGGAGATGGACGTTATCGTTATGAAGTAGCAACAAAGATTAGTTACAAGCATTCTCCA
GCAGACCAACAGGCGGTTAAGCGGGTAAGATACGTTACTATAACCCGATAACCCAAGAACGAATCTGCGC
TTAGATACCCCACCGGGTCCCCGAGATGGCGCGCGTGCGCGATCTCACGGACTGACACGTTGACGAGGTT
ACAGCTGACGTAAAGGAGAGTAGGTTGACCGTCCGGGAGAAACATAATTGTAGTGCTACCTTGATTTTGA
GAGGTCGTACAAATTTACTCATGTGGAAGTTTGGTTAAGCTTCGGCTTCGTTGAGATTCGATCCGTGGTA
TCAAACTTCAGGCCCCCAGGATACGTGACGGAAATTAAAATAGGCGGCTTTTGGTGACATAACCAATTGG
TTTCGCAAAATAGGCGGCGTTAGATGTTCGGGGGTTGATTACAAGAGAGAAAGTAATCCACCTTATCGTG
CGGACGTTTTTAGTATGAGCATAAAATCCAGCGAACGGGAATAAGGCATATTAAGCACGCCCACACGAGA
ATATAACGGCGATTGCGCGATTGAGCCCATATATCAGATAATACGGTTACTCAAACACTTGCAGTGTGCG
GAAAGGCCCTTTCAATCACGGCATCAGCGTATGACGCAAAAACAGGATCATTCGGTTTGCAAACTTAGAT
TCGGGGGACATTCATCGGACGTGTGGAATTGAGGGACGGCGGACTTGGTTGTGATTATCGGAGACAATGA
CAGAAGTCCGGGATTTTTACCAGATGGCTCATCCGGGTATCCGTGCTCGGGGATCAATTGCAATCCGCTT
GTGAATTTGGGAGATCTGTTCATTGGGGGGACTTGGCACCTGGGAAGCCCGGGCGTGCAACGGTGCCTGA
GCTGGTCAGCCGAAGAGGCGAATTGCCGGAGGAAGAATATCGGAGCGCCGTTAGCCGATTGCGCGCTGGA
GTTGAAGAATAATTGATTGAACATGAACATGTGAGATTCCTTTCTTGACATTCGATCTAAGCATGCACGA
GGAGTTAAAAGCGCGAAGTTTAATACCACCGCATAGTTCAATCAACTTGAAAAATTAAATGCTTTTGAAG
AGGGCGCGGCTTATACGAGCGGCATTCTTTCGTAGGGATGATCTGCTTTGGAGAACTGCAGCTTGAGATT
AGAATTCAGGGGACTTGTATGGGCAGCAACACGGACTATTATCCAGTTATGGTTTTCGCACGTACCCAGT
ACGTAATTCAGTCATCACCGCGATTCTGAAATGCAAGGCAGTGATTGCGTATGGGGGAGTCCCAGATTCA
GAAGTTACATACCCTAGCGAGAGATTGTTTATTTCCAATCCACCTTGCAATTGATCATCAAAGAGATTTA
CGTTAATTATGCTTGAGCCATCGCATCGAAGTATGAAAGTTTGCCAAAGGATGAAGAATTTTCGGTGAAT
GATTAATCATGATCATAAAAGCGTCATCGGTTGGGCGCTTGTTCGTTCGCATGCAAGACTGATTGGATCT
CATGTGCGATGAAAATACATAAAGATCTTCATATACAACCAAAGTACATCCAGCGCCGATTTAGGAGAAT
TTACATTTTCTTCATCCCGATCATATCAAAACATAAAAAGTCCGAGATCAGATTGTGGAAGTGAGACACT
TAGACCTTGAGCATCACTTTAACAATTCACGCAATTATGAACGTGAGTCATGCGTTGGATGACCAATAAA
GACACATTCGGCACGTACCTCCAAGGACGGCAACTTAGGTGCGTATACCGGGGAAAATAAGAGCTCACGC
GGGCGACTGTGGGCGAGATTATGAGAATCAAAGGCGTTGATTGATGTTATGCACCCGAATATCCCAGTGC
AATTGGCGGTTTGGCCAGGGCTATCCTCCCAAGGGGACGTACTTGATTGCCAGCATAAGATTAAGCGGAA
CTGATTAGAAGAAGACGGATGTCAGTCTTTGGAAGCAATTTCGAGAGCTTCTGGAATTAAGCGTCAGAGC
GTGACGAACGCCTCGGGTAAGGAATATGAAAGATTAATACTCACATAGCCTCATGAGTGATAAACTCTCG
ATGCAAAAGTATGCATATAAATGTTTCCGCGGAAGCACCCGCCCCCGTGGCCGCTTGGCCTAGGGTAGAG
GTAATTTGAAGATAAAGCAAACGCGAAAGGGGTTGTATCCGCGAATACGTTAGAGAAGAGTAAGTTGTTT
AAACCCCCGCTCGTTTATGCAAGCGCAGGTGAAAGGTCGGGACCAACGAAAAGTGGTCATACAAGCCATT
GACAATGCAAGTAATTCCGATTAAACCAAACTGAGCGCAGCGATGTGAGGACGCCGAAATGGATACATAC
ATTCTCAAACGAGAATTTGACATTAAGGTTACTTATGAGCGCGATTGTAAGCATGAGAGCTTGGGTGAGC
TCGCCCGTGGGGGGGTATATGCCCGCGGGGGGGCGAGCGCGAGAAATCGCTTGATTGTTTGAGAGTCCGC
GAAAAAATGCGTTTAAGTGTCGAGTTACAACTGGTTAAGAGCAAGATTGTGAGCACCCAAGTGTAAGAGG
GCTCAAGAGATTAACACTAAAAAATTAACACTGACAAA--------ATATCACCCAAGTATTACGCGCGA
AAAGGGGCCGAATTATTGATCGGTCTGGGGAAGCCGATGGGAGTATGTGCGTGTAAGAGGATCCAAATCC
ATAAAATCGAACGTAAGCGTATGTAGACCGAAGATTAACGGAAAGGATAAATTGTTGAGAAAGCGCGTAT
ATAAGCGAGGAACCCGGGACCGGTTTGGCCGTGCCGGATTCGGAAAAATTACAAATATTCTTGCCCGAGT
TTATTTAGCCAGAGACAATTAGAACACACGGGCGATAAGGATAGACCGGGAAAATTGTTTGGGATTGGTT
CAGCTTGACCGCTGATACTCCGCAATGAGCAGCGCGGCATAACGTAGTCGCGGGGGAAATTGATCGATTT
CCGAAACCGTACATCGCCGCGAACCGATGGTCGGAAGGGCCCGATATGGTGCATGTAACCGGCGGTATTT
GAATAAGGGTTCCAGAATGCAAGCGCTTCGATGCACTTAATTCCATAAACAATTATTCTCCGGT------
ATAATTACCGAACAGCACCACGCGCACGCGGTCGCGAAGTTTGGACTCGACGCCAGTTGCGTTTCGTCCA
CACAATTAGCCAATATGAGAACCACACGACTTGCGCAGTCACTTGACCTCGTAAAATCCTTCTCACTCAC
TGGCGCTCGCATGTGGCATTATGCAAAAGCCTGAAAGGATACCAGTGTTTGACGGGGGAAATTACAGGCG
GTCGACTTGCGAGCGCCGGAGCGGTTCATTATGCATCGTCTAAAGCTAACCCGGACAGAACGACATTCGA
TTAGGAATACAATCGACCGAAAAGTTACTTTTAACACGAAAAGGAGAAAACGGGATATACACGCCAAAGG
GGGGTCAACGCTTACGATATGATTAACGGATTAATTGTCCGCAAGTGCGCATGATAGACCAACGAAGCCG
ATGCTTTTCATACAAAGGGAAAGGTAATCTCAGCCGGGTTGCGTGGAAATGTTATCGGCCAAGCCCATGA
GTGGAATCTTCCTTAGGAATCCTTGCACGAATCAAAATGATTACCCGGAAGGGGCATTGTCGTCGCGGAG
TCGCCATTCTGCAAGAGGAATAGTACTTCGTTCCTCGGGAATAGTTGTCGAAGATGTAGCACATGGCAAT
GGAAGCGAATAGAAATAGATGGAAGCGGAGAACGTGTTGGATCGCCACGTCGGGGTGTAAAACCGTGACA
CCCAGGGGGGGAGGCGGCCCATGGCGAGACCCGTACCCTGGGAACCGCTTGGCGAGACCGCGAAAATAAG
GAAATTATATCGCGCGAAATACCGGTAACGGGAAGTGCCGAACGCGAAAAATTTAATTGCAGGGTTAGGG
GCCATCCGTTTTCGGTGCAACACAGTATAAGCTTCGTAGCTAAAGACGAAAACGAACGGATTCGGCTTTG
ATGCCGATAAGCTCGCCGTTGAGGATACTAAGAATTATGGAGTTAAAACTAAATATTTAAAGAAAGCTTC
CATTGCATTAGAAAGAGCTTATGAATTTAAACATCCACACTAGCATATGAATGCGGAACATTTGGTGACC
AACGTATAAGGTAAAAATAAGTGAATGGAAAAATGCTTCACGATTTTTTTTCAAGGGAAAATAAATGGCA
CCTTTTAAGGATTCATAAGCATATTTCGCATTTTGCCCAAGTATGTTAAAATCACCAAAAAAACCGCGAA
CGGGCACGCACATTACAGTTCTATAAGATT----------ATGCACGAGTAAGCATGCAATAGTCGACTC
CCCAAAGTCGCGATTTGACAATCGGGAATCTAAAGAGCGTATCTTTAGGTATCCTAAAGCTGAGATATTT
AAATGTGATCGCGCGCAAGCCAGTACAAGGTTAAAAAAAATTATATAGAAACTTGTGAAAGGCCACTTAA
CGTTCGCCCGGCCAGGCGGGTAAAATTTAACCACTGCAATACGTCAGTCAGACAGTTCATGGATCTGGAC
AATTGGATACCAATTTGAGAGCGGAAGCATCCGTACATATCAGCGGCCTGCCATACCAATAAACACGCAC
GAGGTAAAGCATCAGTGGTAAGGAACAAGAAAAACTACAAGCCATTGGCATTCAAAACAAAATCGCTTAG
GTTTCAGATTTCATGATCTCGATCATGAGTGAAACCATACGTGATTTTAAGAAAGAATGTAAATCAGGTA
AGATGGCGGGTTTCGGTACAAACGCAAATTGCCGGGCCATAGCAGGTCAAAACACGTTCCGGTCATGGGC
GGAGACCCGGCGGTTACCGGACCGATGCGGAGAAGGGAAGAAATACATCGGGTTAAATGTAAGTGATCGA
CGAGTTTTATGTAAGGTCGTCCGGAACCGGGGTTTTACATACCAATGCCGGCAAGGGTCGATTTGTACTT
GATGACTGAGTCAAGGGAAGTTGGGGGGGTTCCGTAGCACAAAAAAAGAGAAACCCAACGCTGATTAAAA
TTTGCCTATGAAAACAGTTTCAAGGAATAAATGTCACGTTAAACGTTAGACAGAGTATAACATTATACCG
TTCATAAAAAATCAGAGTCCAATTAAAAATACGTAACGGGTTGGGAGCGCCAAAGCAAATTTGAGCTCGT
AAGAATACGAATACGGCAAAGCATGTACAGGCAAAAGCATGCGGTTAATTAGCAGAATCCATGGGTATGT
ACTTCGGGGATAATTAGCTTTTGACGTTATAATTTCTTCCAGATCGGATTCGGGATACGCAAAGTTGAGG
CGGGAATAAACTGGTTAAGACATTATTTCCGAGTGATAGAGGATGACAATCGGGATGAATTCATGTACAC
GCAAACGACAGAGGCTGCTTTTAATCTTGGATCCTTGCGAATTCCGATGGAACGTTATAAATCCAGCAGT
ACGTAGATAAGACAGTTTTCGTAAGGCCAAGGGATTTCAACAATCCTAGGATCAGTGTCACAAAGACATT
GTGTGAAGGTGCGATCTTTTGCCGAACTCAGGCTTGCGACTTGTTCAATTGTCAGGGTTTCAGGTTGACG
CGCTGAATCAGGGTGGTACGGCCAATGAGGAAAATTGTTTAAATGGTTAGCACCGTGTATGACCCCACGA
ATCATTCAGTGAAAAAACAAATATATAAGGATGAAAGACTGTGGAATTGCGCGAATCGGCGTCGCCCCGA
CCTAAAGGAAGGATCGTATTGGGAAAGTAACGAAGTGGAAGCGGAAATACCATTACGAACAGTTATCCTT
GATTTTGAATCAAAGCAGTTAATGTTTTGAGAGGTTATGAGAATGAAATTTCCCGTATGATTCGGGAATT
GAGTCATTTACTAAAATAGATTGAGCCCACTTACTTGAGAGCAACACGGATTACTAGCGCCATTTAATCC
GTGATTCGGATTGAACGGATGTAACAGA------------------------------------------
#NAME?
GGATTATAAGGTAAACGAGACAGGACCGACTAGAGTACATATTCAACGGGGCTGCTAATTGAGTGAAAGA
GATTATTGATCGATGAAAACCACGTTCCTGCAATTTTTAAGCTTAATTTCGAAGGAATTTAGGCTTACCA
CCGATTCTCAAAAC----ATTAGACAGG------------------------GATGACGAGAGAGCTTAT
GATTCACGCATTCGCCGGGACCCCAATCATCAGGCGTATTTTTATCCGTTTTGACCAACGTAGATTGGTT
GTGGCGTAAATTAAAAAATTAATTAAGTTCCCAAATCGATCTACACCAGAATTTGAATTTAATATTATAA
CTCA--TTGGATGGCAATGAGAATGACATTGGAACGAGGTAAGCGTGGGATTTTCAAGCATTCGATGGTT
AACGTTGACGTTATCAGACGTTAGATCTACACAATCTTAATTACACTTATAAGCAACCATAAGATGTTAA
GATTTTGGTCAGCATTTCCATTATGACAACAACCTTGCGATTATCAAAAGCGTTACATTTGGCCGGGGTT
AGCGGACGGCGGTGGCGTCGGAATCACCAGCATAGGAGATTGCCATGAACCCGAGGCAAAGCGGTTGTGG
TCTTACACCAGCCATTAACATAGGTTATGAACCCTTTAAAGTGAAAGGTAATCAAAGATTGGATATTATT
ACGCGAGAGAGACATAAGATGCGCGCGAGTTTATAAGAACAAAAATATGGGAGAATTCGTCGTACGCAGA
TTATACACAAATGACAATGATTATGCATTCCCTTCAACTTTCGTTCACTCTTATCCTTTTGACAGAGAGC
AAAGGCTTATGGTCAAATCACGCAGCGTCCTTTTCAGCGAAACCTTGTGGACGGTTGATTCAGTGCAAGA
TCCGCGGTTTATAAAATCGAGGCTGTAACGGTACGGGACAATTGATCAACGAACGGAAGAATAATAACTT
ATAATACACGTCAACAGAACTGATACCACGCCATGTTTGAGGGAAGGTAAAAGGCAATTTGCGAGAACGC
ACGAAAGGGACTGCCTGGCAAATTCTGTGCTAATCCTGGAGGTAAATAGAGAGCATTTATAAGACGTTGT
TAGAGAGTTAACTCATCAATGAAATAGAACGAACCGCAACAATTGGATGAGAATACCGGAATCCAAGTAA
GATATCTTCGAATTGAGAAAGGATGTAGGTGGTCTGATAAGGGGGAATTTGTGGAAGTGCCCAAGCGATC
GACACCCCGAGGAATTTTAAGCATTTGGGAAAAACGGAGTAGGAACTCTTCGATCCAGGGGAAAGGAGAT
GTGAGTCGATTTATCGGATTGGGAATTTTACCGGGCAAACATGTCGATTAATGCCAAACGAAATCAGTGG
GAAAATGCGGCGCAGGAAAAGGATATTCAAATTTCCCGCAGAATCCTACTCCGAGGACCCATGAATATTT
AACCTTGGGTCCTCCGATAAGTGGCAGTTAGATGTTTTGGTGGCGCGACATTGGGTCGTTAATTATCCTT
GAGACGTTGGAACAGCTCCGACTTATCAGAAATTAAGAGCAAGATTACAAAAAATGTTTTAATCAACACC
GGAAATCACTTTGAGGCGACGGGATCTTGAAACCATATGTGGAAGCTAATCTAATTGTCATTGTGAGAAA
ATCAGCCGTCACGGCCTATCTTATACCACACCTTGGGGAAGCCACAGGGGCACGTTGGGAATGAGTTGGC
TTGAGCTTGGGCGCTAACTTCAGAATTTACATAATCGAGAATTTGGAGAAGAGCTTAAGCATGTAAGGAA
GCATCCCGCCGGATCCGATCTTAAGTTTATCGGATTCAGCTTTGCTGAGTGTGCTAAAATCAAAGGGACA
GAGATGGAGCTTGCATGATTAGGGTCTTGCACCCATGA--------------------AAATATAAGAGT
ATCAAGAACACATTAAATCGATCACTCGTCTAGATCTCTTTTGAAATCTGGACAATATGAGCGCAACGAC
GAGCACGCGTGGCCATCCTTCCACAAAAAAATTATGGTTTCGTCCCCAGTGAAAGATCCGGACATTGAAT
AGGTCACGAGATATGATTTATTCCTCTCAAACATGAACTTACCGTTGATTCCGCGGGTGAGTGAGTAACT
ACACAACAAAAAAAATCCGTGGGTGCCAATCATCACTTAAAAACATATTCATACTCCCACGGGAGTATGC
TGGCTCGCGGTCAGGGTTAAGGGCCGAAGGACCCTTGCGCCAACGCGCGAAATCGCCGCAGCATGACAGG
ATCGCAATGAGTATATAGGGCCGGTCGGAGGAATGCATAAGCTTCAGCACGGTTGAATTCTTATCGGAAT
ACCCGTCCCAAAGGTGCGCCCCAACGCGCGGTATCCACATCACATTATCGTCAACGACAAATGAAAAAAC
AATCCCGCTTAAGCTGCCCACGAGGGGTTGACCGGTTAACACACCCAAAACCAATCGCCTCGAAGTGCAG
GTCGTTACTCGGTTGAGTACGCTAATCCGGATGGCAAATTCAGACATCGTGTCTGTCGGGGGAGGTAAGA
TTCCGGGTCGTACAATGTCGGGGCCTGAGCGCGGGTAAGACGCGCAAGCGTCAATAGGGCAACGGCATGC
AAAAAGATATGACGGAAAAACGGAAACTATAAAATATTGTAAAGCACATTAAACCGTTAAGAACGATCGT
GAGAAATTTTTTAACAGATTCAAATTCCCGAAAGGCCCTCAGGTAGATCGTGTGTTACGGCGCCCGGGAA
TACGGATTGGGTTCCGCAGTTTCGGAATGCCACAGGCTTTCCGGGTACAATCAGTGATGTAATTCGTTAA
AGTAGGCGAAGGCAGTACTACGATGTGCATAAAATTAGCGCGGAGGAAGCATGAGATTGGTTTAAACCCG
ACAAGAAGTCTTAAATGCAAATAACGCGATGACAGGGCCACCACAAACGTCGTAATCTGCAAGCAAATTT
#NAME?
TCAAATATATCGACAAAATACAGTCAGACATCCAATTGAACTGGGAGAGTAAATTCGAGTAACCATAGAA
ACAACGTGATATTCGAGTTTTCATGCCGTCTTAAAAGGCCTTATGCCACATTTTAAAAGTGATTTTAAAC
TCGGAAACGAGTATAAACTGTCCGGCTCACATTTCCATATGTGGCAACATGCGTCAAAGGCGCACATTCC
GTTTATACGACAATGTGGCAAATTGGGATTGCCCACCGACTTAAGGCAACAAAGGAAAAAGCCGAGATGC
ATGTACTTGAGAATTTGAGCGGGTCATTGGCACATCAGCGTGAACCAAATTCCATAATTTACGACGAAGG
ATCAATATGATTGTCAACGCCATTTTGCGAGCTAGATTTTCGATTCGCGAGAGGAAAAGTCTTTATGGAC
AACGCAGCGCAAATATGCCAGAGCACCGTGGGGCTTTAATAACACGTGTTGGGGACTTACAATGACACAT
CAAGCGGTGATACTAAGACTGAATCGGAGAAGGGGCTTGATTTTCCAAAAGAGCGCATTTCGCGCACTGA
AATTCGAATCTTGGGGATCAACATCGCAATCCGAATGTGTATGTGACAAACGGAAAAAGCGTCAGATGAA
AATTAAATCCATATGCTTTTGAACAATCGACCGAGTGTGAATCCATCCGGAAGAGAGCATCGTCATAATT
ATATGGAACTGCGAGCATTTGAGGTCCAACAAACTCTCGCGA----------------GTGGCAAAATCA
CCATGGTTCGCTGGATACCAAACACGTCTGTGTTGCAACCAACATACCACCTTTCAGAGACACTATCGCA
TAATGAAAAATTAGAAGCGGATGCCAATTAATCACGAAGCGACGATGATTGATTCGACGCCGCCGGGTGT
GTGGCGGGGGCGGGATGAGTTTCGAAGGTTAAGATTTTGGGACAAACAATCGATAAGTATGAGTAACAAT
GAGCGAGCGCTTATGGGATTATACCACATTGACGCGGTGCTTCGCGATGTCGAAGCATACAGGCCACGCG
GGATGAGGATAAATCAATTCGGCGTTAAGGGCGAATGCCGAGGATGTCCGGAGGCGGTCCTTCAACTTCG
GCGAATGATATCTAAACGGCCAACATTAGGGTTTGGGTAAGTTGATTTAAGGGAGTATCCGGAACCACGA
ATTCCGTAAAGGCCTCTTAGATATAGCGTTGGGACTCCGGTTACCGAAGTGTAAAAAATACCCCGGCACA
GGCAAATCCGAACGTCGATAGCATCGTTGAGAAACAAATTCGTAAATAGGCTACGAAGCATTGTCATGGT
CGAGGCAACAATAAGGTCACGGCAATTTCTCATTTTGAATCGCTGAAAATGTTTCGTTGGATGCCCACAT
CCGCTCCGCATTGTAACAGGCAATTGGTAAAAAAGTGTAGATCCAGTACATGAACCGGGAATATACGTAA
GACGAAGCTCAAAAATGTGAACAATTTTTTCCGGTTGCAATTCCAGCATTGATTGAAATCAACTCAGGAA
GTAAGAATATCAAGGATGGTGCTTGAGTAAGATTTTATGTGATTTATCCG--AACGCAAAATAGAAACCG
GAAAAACCGATGCAGACGGTGTCAATCGCGGTTCAAGTGTAAGGGGAAAACTAGTTAGGCATGTGTATGG
AAGACGGGCAGTGGGTGGATGGAAGCAGGAGTATAAGCGTAAAAGCGCGCGAGGAAAACAGTGTGAGTCC
TTACCGTCAATCATCCCACCATGAGGATGGGGGCGCCGGTATATCGCCTCGCGAGGACGGGTATGCGGGG
GCGTCGACGTTTGATTGCGGGTCGAAATTTGCAACACTGGTCAAAACCTTAAAAGCAGGCGCATAAGCCT
TCCGTTAAACTTTCCATTGCAAGACGGGGTATGCGA------ATTCCGCGAGTTCCGACCATTAAAAGAG
TTGTACTTTTATAACAATTTAAGAGGAAAATCATGCCGAGTTATTAGAGCTTAAATATGAGAAAAAGGTC
GACCCTGAGTTTGACAGCGTCGAATCACCCTTATGAGTAAGCCGCGATGGGGTCACTACAGTCCATGAGT
CGGTGAAGGGATACTTGCTTCGGTGTAAAGTTTCTTCACGCTGGAAACATGCGTAATTGCAAGATTATGA
GCGCAAGAACGGAAACATAAAACGGAGAATCACGATGCGAGCAAAAGCTTGTCATACGGTGAACATGCGA
ATCTACGGATCGAAGCAATTGCAACAAAGTGCCGGTAAGCACAAATACCGTGTTGCAAGTTTAAGAGAGG
TTATCAAATTGAGAATGAAAAACTCAAAGATTTTATTCCTAATAAAGGAAAACGCACCATATACGCTTAA
AGATAGAACCGGTTCGGGTAGCAACAAAGACTCCCGGTTTGGGGTTGGATGCATCTTCACTCTCGGATAT
ACGACAACGCCGCAAAGGTGGGGGGAGTTTTGTAATTGATCTGCTAGGACGGAGCGAAACTCGTGCAAGT
CGTTATCCGGAAGGGAATCTATAATCAACCGCAATTTATTCATAAACTTCTATTGCGCGTAATCCCTTGA
AGTTGGTTGCAAGATAAAGTATGTAAACCAGGGGGGTTACGGCATCGAGCATCGCTGGTTGCAGGCTTTG
CAATTCTTACCACGCCTTTTAAAGGACACATTACCGGAGCAGGCAAGACGAAAATAGGCTCAAAGCAGAA
GCCCCATATCAACGTCCGGACTAGGAATAGAACGGCATTCACTTTGTTATTTCTATCGATGGACTTTTCC
ATCCGGTTGATTGAAGTTCACAAAAATCAGAAGATTGCAAATTTAATTTTTCGGGGGCTTTTGAATGGTT
TTACTTGGATTTCCTAATAAGCTCTTTTTTCAGTTTACAAATTTCCTCTTGACGTTCAAAGACAGAGAAT
GCCACGGATTAAAATGACAGTATTACGTATTGGCTTATCAAGATGTATTCATTGATCGCCTAGCTTAATG
GATTTTTTGGTTAAGTGTGTGCTTACTTGGGCGTATGTATATATGCGACAATACGAATGGTTACAAGGTC
TCCTTTATTTATAAATATGCCGATCCAATCATGACATTTTAATCACTTCCATATTCAGTTATTTAGTTAG
TTTCTTATACATTTGTATATGGTTCAGATCGGCGCCGTCCGTTTATGCAGCAGAGCGAGCGACGCGAAAC
CAGCTAATTTTTCACTTTCCGCGGATATCCGTATTTGCTCACATTTGCCTCCGCTTACAATTTTTTCACA
GGAAGGTACATTATAATCTTCCTTAATCTTTTAAGATTTGTACTATACATATTTTTAGTCAATAGCACAT
ATATAACCAAACTTGCGAAACTAATCATAAGCTTATCCGGGTCGCCGGTCGAACAAGTTATCGACATTAT
CACGTTAATTATGGTCTTGTCTGCTTGTTGATTTCCTCATGTGACGTCCTGGCTCCAATTCAATTTAGCC
GTTCATTCATGCCTGGGTGCGTGAACACCGCGATACAGTATTGGTCTCTCAGGATCTCAAAGATGCAGCA
AATTGAGGAAAACCCAGTAAATGGACATGGCAGTGACAGGAAACACTTACGCGCATACACGCCTGCTCCA
GGAAGGAAGCCGAATAGAGAATGAGCGCCCGAGAAAGCCGGGATACATAAACGCCAGTGATAGAACGAAA
CGCATAGCCAGTGATGCCGGCAGCGATAGTAAAAATATACGGGCGCCAATGAGGGCATTTGTGTTCGCGC
GAGGCCATCCCAACCGGACAATCTTTGCAACAGTGGGTCCAAATGTGTTTTTAAAAGAGACAATGAGAGC
GATTTTGATTGTGATTGAGTCGGATTTTAGAATAGATTCCGGGACAATCCTTGTAGGGTCGCTTTTGCTT
GAAGCTAGTCAACCAACTATCGGGGAGAAATGGTGAAAATCTGCTTATGAGCGTGAGATAATCCACCCGA
CGCCATGAAATCTTTTATGCATGAGAGTTTTCATACGGCGGGACGTGCACGGAGATGAAGGGGCATAAGT
GAACGTGATTGTGGTTAAGAACAATCACACGTACGGTTGAATTTCAAAACTTGAGAGGATGCGGGAAAAT
GGATCTCTCGGGGTCAAAACGAATGACGGGATGTTTGCAACCGGTCATACCCCAACCATTGATCGAGTTA
GTTTACAAGAGAGGGGCGCAACCCTTTTTCGGTACGCCCATTTAGTCGACACGAGTACGGAGATGAGCTT
ACGCGAGAGGAGAAGCGAATGTATCCGGGACGATAAATACGTAGTTGTCACCATGCATGACAGGATCGTT
GCATCGGAGGGGCGACATGGGCGGGTGTTCAAATTTAATCGGTTGAAATTGTAACACCTAAATAGGTTCC
CTATTTGAATGAACATTCAAGGTTACGAGAACATCGTTATTCGAAAAAAAGACCCATTATCTGATTCGCT
CAGCTACGAATGTTGAATAAGACCGATGGCCACTAATACCAAATAATACAGAATGTTATATCGCCCAACA
AAAAAATTCAAGTTGAGAGTGACCACTTTTGAACTTGAAATTGGATCCTTACGACAAACGCTGCAAGTGC
GTGAGCATTTGAAGGTTCGTGCACACTTAAGAGATTGCAAGAGGGTATTTTGCCATTCGAGCGTCAAATA
CCGATTATAAAATATTGGAGGTGTTCACTCGAAATATTTCTGTTAAGCGCGTTTAGGAGGTCTTTGTAAT
CCAAAAGTCGTGCCTTGATTTCACTATTCGATAAAAGGGATCGGCATTGAAGACTTATGTGCGAGAGGAG
TAGTAGTATTGAGGTGACGCCCCATTGAACAACATTCAGCGCGTGTGATTGTGCTTGAAAGCGAATAATA
TCACGTCAAATGTAGCGGGAGAAAGGAAGGGGATTAAATTGTACAAAGGGTTTGGCGGAAAATCAAATTC
TGACCAGTGAACGGTCGCATACTGAATACCAGTGGTTTCTGGGAAATCATGGGATTTATCGTGCTTACAA
CGTACACAGCGAACGGACAAATATCAATGGAAAAACCGAGAGATATTCAAGGATTCGCGGCATCCAAAAG
TACGGGCTGTAAATGGCCAAGCGTGGGCCGAATATCCATGGATCTTCTATGGGAAATCCAGCAAACTTCC
CATTCAATAAAACCACGCAAGTGACAGAGCTCACTCAAATGGGAGACAATTTTATTTTCACGGGATAAGC
GAGAGCATTCTTATATAGGGTTTGCGGAGTTTAAAATTCCATGATTGCTTGAGCGAAACTTTGGCTAATT
GAGGAGGTGGATCCCGTCCACGAAGAAATTATGAAAACTTACGTATGCGATTATCTAAATTTCCGTAGAA
AAACAAGAGCTTGCTATAAGGAGGATTCGCCATCGAGGGCTAGCGAGCTTGAAATATAGAGCTTCGTTGA
GAGACCTAGAAATCTAACTTTAAAATGCTTATCAACAGAAGGGACAACAAGCCTGATATACGCAGCTTGA
TTAACCAAATCCCAGCTTAAAAATGCGTATTACAGCCAGGGACAGCGCGACAGGGAATGAATGCGAGCTT
TTGACAGCGCTTTATGAACAGCATAGTTGCCCGAAATAATGAGCCAAATGCTAAACACGGCGTCAATTAT
AGATTTGTATGGGCACGGACTTGGCGCAATGTCGTCGCTTGAGAGGTACAGTCGTGTTGTCGAATTCGAA
GCGCTTTTAAGATGGGGCAATTATTGGGGACTTCCACCGAAGTTTTCCGCTTACGGATAGGTATATGAAC
TCACTCCGCCACGACCGCGGGTTACAGTGATTAAGGAAAAGCTTATGAGCGCAAGCATAAATGAAATTAT
TTTTTCATTTAATCGAAATATCCAGTCCTTATCGATAAACGTACGAGATTTTAAGATCGGTTAATAACAT
TTAACTTGGGTTTTCAGGTTATGGCATAGCGTCCATTTGACACAACGTTGATACACGATCACTCATGCTA
ATGAACATGAATGCCGTTACTTCGTCTTGTTTAAGAACAAAACGGTTTCCTTGTGGACCGAGTGAATCGC
GAATATCATTTGGACGTTTCGGCAAAGCAAGTACCGGTCCATGCTTTTGACTGCCGAAACTCTGTTTTGA
TGGGTGAAATGCGACGTTGCTTACGAGTCTTCAAAGCATTTTAATCTCATGAGAGTTAAAATTTAAATGA
TCACTCACACATTTGAAGTATTCAGATATTAGCGATTTAACGTTAAGAATAATCCACAAGCAAAAAAAAC
AGGAGACAATAACGGACTATACGGTCCGAGTTAGAATATGTGGCATACATGGCTGGTCAGGGTTATCTGC
GGATTCAGTAACAAATAATTTTCCTTACGAACACCATTTTTTATCCCAGGATACATTTCTTAGGACATGG
TTTTTTGAATTATTTGCTTTATTTTGAAGTGGGCGGTAAAGATAAAAAAAAAGGACGTTCATTTCGTGGG
TTCCGGACAACGCGATGAGTATTACCATGACAATCAGCATAATTGAATAACAGGTTAACCCGCATCATTC
TTAAATCAGAAAAAGAATGTATACCCATGGTATTTTCCATTCGTGTGAGACAGCGCAATTGCAGTTTTAA
ATCCTTGATCAA
>Bangia_fuscopurpurea
ATAGATGTACAATCATGTAAGCGAGCGAGCAGTATTAGCCGGGACTGAAGATAAAGTTGTTTTCGGCACG
CGTTAGATGCCAATCTACGAAACGGACGATGTAACAGGGGCACATTTTCAAACGCCGAGTGTTCCCGGGG
AAGCTAGGGAGAATACGCACTGCTAGGACTGATATACTCGTTGTACTAGGATGTGCGGGAGTACCCATGA
GAATGGTTGTGGGTAAGAATTAAATCTTGGACCCATTCGGGTGCGAGGGTAATGATAAAGGTGCTGTCCT
CTGCGGGAGATCGCGAGCGGTTTATTGATAACTTGGGCATCAATCAGAGCATACTCGTATAAGCGCGAGT
CAGGAATATTGAGAAGTCGTGAAATTAGGGTATTCAACGGGACTCGGTAGGCGCGCACATGCGCAAGCGC
ACATATAAGATCGTGCAATCCTCTTATCGAATACCGCCGGGGAAATTAACACAGCGTAGCGCTGATCGGA
TTGATATATTCGTAGCACTAGGATTTGCGGGACCTCATTTGAGAAGGTTTAAGGTTAAGAACTAAATCTT
GGGTCCATGGGCACATCAGCATTTGCATAAGAGTACATAGTTGTGGCCGAGCGGAAGAATGGTTTATTGA
TAATTGTCGGTTAGATAGTTGTAGCAATATATAAGCGAGAGATTAGTACCACATGGGATTCATCATCAGA
TATTGTACGGAGAACGATAGATGCACATATAGGAAAGAAAGAATATCAAAGCAGAACAATTTCATTCACC
GATAATGCCCGGGGAAGCGCGGTCAGAAAGTCCTTGTTCGGATAGGTGTATTAGCTATACTAGGGTTTGC
GGGAAAGATCATGAACATGGATATGGGTCGGAATTAAATCTTGGGTCCATATGGATTTGAGCATCATGTT
AAGAGCTCTTGAATTTGGCAGAGAATAAATATGCCCTATTGATAATATAGGGATTC--ATAGATAAGCAG
GGGGAGCCTTGCCGCCCACTTACGACGCTCATCTACATACCAGCGACACAGACGTTTTCACTGGGATTAA
CATTGTTCTTCTAATCGGCAAAAGCTGAGTGCGAATTTACAAAAGCAAATTTGTGCCGGCGCGAAAATTT
GTGGGGTCGCATTCTATTGAAGCCCAGCTCGTATATGCGGGACAAGTCCAGAAAATAAGACTTCGGAAGT
CAGGGATTGGCAAGTTCGTCTTTTAAGCGGGGGCACCCCCGGTTAACCATAAGTCTCGTAGGACACAGAT
AGAATCTTAGGATTGATGTTTTAGTATTACTAGCATATTCGGGACCAAATTTTCGTAAATAGGGCTAGGA
TTATGAAAGCTGTCAGGCGCGCATGTGCTTAGGAATAGCGATGCCTCTATTTGAGAGAATAAGGCAGATT
GTCGGATATTAAGTGTATTCGATTGAGCCCTCTTACGAAATTAGAAAGCATCGGGATTCAGGTTCGCTCC
CAACTATCCAGCGGGTTCACCCCGTTGTATAATCAGTTTCGCGAGAAAAAACGTGTAAGCTGTAAGCAAT
TTGAAGGAATGCAAGCTAGATTTCCTTCAACTGATCCAGTAAAAGGCAATTCATAAGATTATCGTGTTGG
ACTCAGATTAAGAACATTTAGACCTTGTAAAGAGGCCTGATTGCTTAGCATTTTGGAGGGCCAGTCATGA
GATTCAAGTATTGCATTTTCGCACGGTTAGGGCTGTAAGCATTTAATCACGATAACGATATTGGGAGAAC
GTCCTATTAGAACTGGGAGACCCAGATGCGAATGGGCCCAATGACTTTAATAAGGCCCTTCGAAGTCCCA
TTATACCTTTAGGATAAACATCTTCCGACACACCTAGGACGGAAGACCTTTCATCATTGGGCATTTCCAA
GAAAAAGACCAGAACGCAGCCTTTGGAAGAACAGAGATCTGTCGCGGGCCGGATTAAACAATAGAACCCA
ACCGCCAATCGCGGTCTTGGCCAAGTTTAACTTCAAGCTTGTACACACTCAACAGAATGAAATCGTGAAT
ATACAAGTGCTACTCGGTTTGGAGGAGTTACAGAGACGTTCTCTAACCATGAAGCATTCAGAGGCAATTC
GTCGGATTGTAGCACTGCAATCAGATTTAGTCTTTATGGACCTTTAATTGAAGCATGATAATCAAACGTT
CTGGCGCCACTAGGCGCAGAATAAAATATTGAATGCTAAACAGGTATACAATATGAGCATATGAAGCCGA
TAATGAACTTGGGAAGGTGTCCTAGAAGTAACACCCGCGGATGCTTAGAGTTAGCCGGATATGACAAGTT
AAAAGTGTAGATAATCTCAGTTGTGACTGGGCGTAAGAATCGAGAGAAGAATCATCCGGTTCCAGGGTTC
TCCTAGGACATCGTATTTGAATAGGAGAAGCCCAGAATTTGACAGCCTAGGCGCTACGCAATTTGAAGGA
CTAATCTTAGATGGGGGATTTTGAATGAGCGCTTTTGAAACAATAAGTAAGATTGTAAAATTGCTTTCGA
CTTAGGAAGATTTACACCTACCAAACAAGTATGATTGGACAACAATCTGGAGGCCCAAAACAGCGAATAG
TTTTAACAATTTGCTCAAGGTTTCGCTTATAAAATTGTAAAGGAGATAAATTGTTAGGGTAAACGTCCTA
AGAGTTCCACTTCCGCGCAATTCCAAACGAATTTTAAAAGCTACAACAGAGCTCATGTGTCCAGTTAACA
GTCTGGAACAATCAGAGCATACGCATTTAACGTAGACTACGGCGTACTGAGATCGCGTACCAATGATCTT
TTTCAGGGTTGAAGATAAATGCGAATATAAAACAGCAGAGATTTAAGAGCGCGCCATTTTGAGACACCGA
TTCTAGCCGGGGAATCTAACACAGAGTAGCGCTGTTAGGAATGATATACTAGTAGCAGTAGCTTATGCGA
AAACAAGTTTGACACGGTCTAAGGCTAAGAACTAAATCTTTCGTCCGTGCCCACGTAGAGATCATTTTCA
GAATATGAGAGACTGATTCAGGATAGAAGAATGTCAAACCTTCACACTGTAGGCTTAGGACAGACTATGT
AAATAGCCGAGAATAGAGATATCGCACAATGAAATAGACAGAGTGAGTGCAAATGGACGTTTCAGTGGGA
GGATGCCGGTTAGGCTGAGAGTATGCGGGATTCTGATTGAGAAAACATGGGTGCTTAACTGAAGGAAAGT
GGGTGTTTATGGGAGGAGGAATTTGAGGAGTCGTAAGGACGGAGATGCCAATCCGTGGGAGCTTTTGGCG
GTGTGATCTTGCCGCCATGAGAAAGGGACCGCAGGAACACAGTTATGATCATGCCCGGATATGGCGCATC
GTTGGACCATCAACGGATACGCATGATCATATCCATGGAGGGCACGGACTATATGGGACGCAACGGAAAC
GCGTGCTTGAACATATAACAAAGGCAGAGTGTTGGTTAGTGCATGGCAAAGCTCTCGTGCCAGTGTTCTC
TTCAGAAAGGGCCTGATAACATATGTGCGCAAGCGAAGCCGCACTTCATAATGCCCTAACGGGCGCTTGC
GATATTATTAAAGGAAGCACTTGTATTAGAGATTACAACAGCCAGCTACGCAATTCCTCTTTAGAGCCCC
GGCGGAGCTACCGGGAGTTTTACTCATCAGTTCTGACGGCGCAACTAATCGACTGGGGGGAGATACGCCT
CCATATGAACCAGCGGGAGTTCGCTAATCCACAAGTATTCATACGAGGCAATTTTTTCGGGATTTTAATC
GGATAGCCGCATAAGTGGATTCGTTCAGGTGGTCGCGCCAATAAGCATAACAGTGCGGAATTAATTGATT
GCCATTGCGACTGAGCTTTCCATTGCTCGACTGAAAGCACCAAACATTGCAGGGCACGCTAGGAATCTAA
CAGCCAAATCCCATCCGTGAGACAACGCATATTAACGGATAAGGTATTGAGAGTGCGTCCAAGTGCGATT
ATCAGATTCGGAGATTAAAATCAACCGATTGGGAAGATCGAGACAAAACTGAAGAGAGGAGACTTTAACG
GCATGAGAGTAACAGGTTGCAAAGACACAAAGACGGTCGTACCAATATGGCCGTTTGAATGCTTCCAAGG
CACTCCAAGTTTAAGCCTAAGTCAAGTCGAGGACATACTGGAGTCACACTCTGGGAAAAAGTAGGCGTTC
ATAGTCACGAGGCTAACGGGGTGAGTCTGAACGGGCCCATTCGTCCGTGGACGAACCTGGCGATTTAAGT
TTGGGACCGTGACATTGGCCGTAATCGAAGACCTCCATCAAGTCGCCCGCTTACAATTGAACAACCTCAT
TTGAACGGATAAGTGTGATTTTGCCCTAAGAGGGGGAAATGGCTTTGGGGGCGGGTGGAAACGTTTATAT
GACTATAAAAATGCAAGCCAGGGGGTTCGTTTGGGGGTGGGAAGACCGGAGGAAGACTTAATGAATAAGA
TCAAGTATAAGCGAAACTAAGATCAAGTGCTTGTTAGGCAATAAGACCCCGGGCCGATCGGTGGCTACGC
TTACATGCGATATTCGGAATAAAACAGAGTCTTTTTATGAAAATTTCGTTGTCAGCGGTCGAGTTCGCTT
TTGGCGATCCTCGCGTGGTACACCACTTGCACGAATGGGCTTCAGAAGATACTCACACGAGGTCATACTC
ATCAGCGTTAGTCCGCGAGATTACGACCGCCCGCACACTTGCCATTGAGCACACGTCTTCCGAACTGCGC
AAGGATTACCGCGTGACCCTGATCACTCACATTTCACCGGATGTGGTCGACATATCATGCCAGAGTAATC
ACCTCAAGTAAAGACTCAGAATATGCATCTGGCTGAGACTTCGAGAGAAGCAACGTTCAGGCAGAAATGA
CGTTTTTCCACCTTTTGTGCGAGTTTACGGTCCCGGAATAGTTCTTGAGAGCATAAGGTTCAATATTTAG
GGAATTGAGATTCCGACAGCTTTATTGTGGGAATGAGAGCATCAAAGCGAAGATAAATACTTAAATAAAT
ATGCCCGACGACGTTGGAGCCAGCCAGAATATTTCCAGAGACGGCACTGGATTTACGGCAGCCCTTCTAC
GCCTGAATGGGTATAGGTAGGTGAAAGATGATCCATGTTTATGGGGTTGCGAGTGAAAAACATTACATCT
GTAAGGGCGAGAGCAGCAATGATTGCGAGCGAAAAATTGAGCGCACCATTCTAAGATCGCTCAGAAGAAA
ATGAGCACCAAAATAGAAGCAGGCAGGTCAGCGCACGCGCAGATATTACTCCCTTTTT--------GCGA
GAATGAGGGGTTTTGATTAAGGACTTCCTTATGCTTCATTCTACTTATGTTTCTAAATATTTTAAACCGT
ACAAGTCTGAGACGGAGATAATCGACACTTACACGCTCTCATCTGTAAGCGAGATTGCGCAATAGAGAGA
TTTCGAGCCGCGAAGCCAGCAAATGCTCTCCAAAGAGCCAAGATGTTCGAGAATAAAAGCCAATAAGCGA
AACTATGCGAGCTCAACACTAAATCAAAGAGAGCCTAAACTTGAGACAGTGAACTTAGGACAATAAGCAA
CTTTAGAGCATCTTGAACATCGCCGTTTCCTTACGCATGTGGCAGAGAATAATTGCTTATTTAAGTATGA
CCAAATGGGGGTATATATGGGAAGGGACGGAATCACACATAGGCATGCGATTCTCCAGATGAATATCAGA
GATTTTAATCCACCAGGAGTGATTATAGGAGAAAAAAAGCCTCAGAGGAGAAATGTACTCTAATAAGTCC
ATGTGACTCCTTGGGCACGAGAAGGTTGGGACATGAATGAAAGCCTACGAGGATAAACTTGACCGGTTTT
GCAAGCAAAGGGATCTTAGTGAGAGTAATTTTGAGACATTGTGAATCTTTGATCGCGCTCGGTGAAACGT
GACGGAGGATTCGTAGCACCGCCGTTGTCTGTGGTCGGAACCGAGAGGGACTAGCCCACTCTGAAGTTGG
ATCAGCGAATAGACGTAAGACCGACTCGGTCAATGTGACACGACAATTGACAGACCAGAATGATGAAATG
CAAAGACAAAGTCTAACAAAATGTGAGCCACTCTCTCCAAATACATGATAGATTAGGTAGATTCCAGTTG
GGGATTGAGTGAGGCTCGGGGAATGTACAAAGGCGCAAGCTAGCGCTTAAGGAACAAAGTGAAGACGAAT
AGAAGTATACTTTGTTCGCAAGCTAGAAGACCCTGAACATGATCGGGAAAGTCAAAGTTTAAAAATTTGA
ATCTAAAGTTATAATTATCAAATCATTATCTGACTTATATTTAAATATTGGTACCCGATCAGAAGCTTCC
ATTAGCCACAGCTAGAAGCCAGGAGCACGGAGATGTTGGCAATGCATTGCCAAACCGTGAATGAGCCCCA
GCGTCTCCAAACGTTTGAACGTGTAAATCCTAGAAATCGCAACAGTCTGGAAGGAGAAGGGGTTAAGTGG
GCGTGTATCTCCGAGGTTAATTGCCCGCAAAGTTTCCCGATTAAGAAAACAAAATTTAATCACCTAAGAC
AACAGAAAATTTGTATGGCCATCCGGGAAAAAAGGAATGTTTCCATCTTCCCGACCGCAAGAAAAAGCCA
TTTTAATACCATTAGTGGGGAAAGGGAGGGCAATTACCACGGGAAAAGAAAAAACTGTACGCTTAGAGGG
AAATAAAAATGAGCCTGAAAGGGGTTATATCAATACAAAAAAGAGTGAGTACCAAAATTCTCGGCTGACT
AAGTAAGAGGGAACGTCATTGACAGCTTAGAAGACCAAGTGGGGTTGGCAAAGAACGAATGTCTCAAGCC
AAAGATAAGGATATGCTTTTTTGCAGGTCTGCCAATTTTTGTCTAAAAAACATTGAAAGTCAGCGCGAAT
AATTATAGAAATTAGATGTTGAGAAGTTGAATCAGCATGCGAGAATTCAGAATAGTCCCCCAGTAAATTT
TATGTTGGGGATGTTTGTTCTTTTATCAGTGCACGGTTGCATACTTTATAAGCCACGTGCGAGCTTACTC
GTGATAATATACGAGTAATTGGTGCTATAGTCATCAAGTGTCGCAGATATGTTTATATATTTCAGTTTCG
GTTATTACGGGGTTAAAACCAGGATTACTGGTACGGGTATTTGGGTTTACGTTCTTGGGTACGGTATCCT
CCTGGACAATGGTATGGCGTAAATGTACGGGTCCGAGCGTCCGTGTGGGGAGATGTGATTTTAGGGGGGT
AGGTGGCAGGACTTACAGTTTAAGTTCAACTTGTCTCCTTCTACGCGTTTATCTATCATTTTATATCGAA
CAGGATTCGGCCTTATTCATCTAAAACCGATTACGACCAACTCGGCAACTGCAAGGATGGCAAATATAGG
GACCGCTGCCAAGATTCTTAGTTTCCGTGTATCTGGACATGCTGAGATGGTTGCATTTGACCTCACTTGG
GAAATCAACCTTGCACCCTTGAATTTCCGATGTATTTTCCACTTAACTTTAGGTATCCAAAATTTTGGGT
TTAGATGCGCGTCCGCGGTTCTACGTCCTTATGAAAGTAAAATTCAAACCTTAGAGCCATGCACACGTTT
TTGTGGACGTGTAGATTGTTGGATGGGCACATCCATAGGAGCATACCTGGCTTTATGCGATAAAATCATT
GTTCGAGAGAGGGAGTACTTGATGGGGAGAACTAATTTGAGCGCGAGAAAGGATGATTCCTATCTGAGGC
GGGCTGTCACTGGCGGAAGTACGAGGACGTGACATCGACATCTTTTGAGAGACAATTTGCGGTAGTTTAC
TGATGCTACCCATCGATGACATTCACCAGTGACAGACTTAATGCACTCTCTTTTTCCCATGACAGATTTA
AGCTGACAAACTCATCGTGCGGACCGCACCATTTTAGCGCGCAACACTTTGAGCGGGGAACGCTAGCCGC
TTGTCTTTATGCAAGCACTCGACACAAAATAACCGGCAAGCGCTGCGAATACGAATATCAACGCAGTTGT
CAGAGAATATGAGATGACAAAGAGGGGTAAACGTCAAAATTTAAACAAATGCGTTTGCGGGATTTTTTGC
CATCTCTGTATTGCAAATGAAATTGCGTGTAAGCATTCAAGTATACGATTGCGAGGGAATAGCAGGCTGT
CATTGACCAAATTCATGAGCTAATGAAATCTTTAAAACGCTCCTATGCGCAGTGCGGGGCGCATTTAAAA
TCAAGCCAGTAAAAGATTTATTTAGGAACAATGGCTGCTTCAATATGAGAATTTGAGTACGGTCACCAAG
TTGGAACCGCGGTCGACTGTAAGGAATTACGCCCATCTTTGCTTACGAGAAAGCTTGATAATGTCAAGGA
TTTGAAAAACGAATGCTCGCCTTTTTATAAAAAGGGAGATACAAGCCAGATTGCAAGACAGTCAGCGCTT
TGTGCTCATTTTCCCATCACCCACTCAGTTAAAATTACCATTATATACAGCTTCATGCCAAGGTAAGTTA
GAACTGATGGTGACCATGGTCGGCTGCCTGGAGTCTGAATGTCCTGGAGGTGAAGCAACAATGCTCGCCC
AGACGAGATGATGGTGAAAGTGGAACGCTGCCACGATTTTAGGTAGGTTACTGGGCGAACACCGAGATGG
CTGCTAGTACTGCTCTGCTTTTTTGTAGAACCATATGCAAGCGAGTGCGGTTGTCCTGAAGATCGCGCTT
AAAACGATGTAAAGGTAAAACTCAGCAGCTGCAATAGAGCGAACCCCCGCTTGCTTAAAACAATGAAAAC
AAACCGTTGCACTAGGCGGCGGTTTTTGGGACGAGGTTCCCATTATTCGAGGCGTGAGCGGCGGGATTGT
TTCCGGCTTTTTCTTAATACGGTGATGGTGGTGGAGGGTACTCTTCGTGCAAACAGAACCACGAAAGAAT
ATTTGAGTCCTTGCGTAATTATTCTCGGTTGCTGCCTTGCGCTGCAGATTAGAGGGCATTATGCCCAAGA
GAATACGTTCCCCGATACGCACTTCAAGCGGAAGGCAGTTTGGACGTTTGTCTGATACAGACGAAACGCT
TAATGGTGTTGGGTCTATATCCACTTTTACGCACTCGTTTATATGCTTGTGCGCCCCCGTGAATGAGGAT
CGGACCGTGCGGTCCTCTTAGGAAAAATATTCGGGCGTATCCAGTCGCGCATGGATCATTTACCATTGGA
GCGCTCCTGAGATGCTTAAAGGGGCCTACACTGTGTCTCATTTTACGGGTGCTGTAATGGCGGATGGACT
AGTACGCTGGATCGCCTGATTCGTGCTTACGCCCGTGCGCGCGCGCGTTTCTGTTACCATGGCAGGAGTT
TCGAGGATCCCTGGATTCGGACTTAATTATCTGTTTCAGCGACAAAATTTATCACCTTCACATTGGGTGC
GGGTTTGGGGTCCTTTAGGCATCAGGTCCTGTACTCAGTTATCGGAACAGGAAAGATCGCAATAGGTAAA
TTGGCAGAGAGAACTAAAATGTGCGCCAGGTATTGGCGTTATTTCATAGCAGTTAAAATCCGTCCTCATT
TTTTGGCTTGCCGTGTGGATTGCTACGCTTTCGTAGACATGCTTAACTAAGGTTAATTAACATCGTGTGA
AGCAGGCGGTATAAACTGGCGAATATAACGGCAACTGGATGAGTATCAGACGAAGCCAAATTCCCTGACT
GCTCGGGATCTTCCGTGCCTACGCCCGCGTAAGGATGGCTCCTGTACGGTCAACGTGTTTAAGACCGGCG
TTATGCGTCACTATCAACGCCTGTGCGGTGGCGGTCATGCTTTAGATTGCGTTTGACCTCGACCGTTTAA
CCATTGCGCAGGATTTGTATCCTTATGCAGCTGGGTACGATCTGGGGGTGAGATACGGGAAGGTTCAACC
GGTTTGAGTTGAGGGTGCTTACCAATGTCTTCGGATCTTTTTGCGCATTGCATGGTTATGGACTGATTTT
AGGACCAGACGGGACCGCTTGATTCCAAATTTGGATCATTTTCTTCAGCTCTTGTTGGTTGCTTCAGTAC
GGCTTTGGCCGGATTGGTTCGAGGTAGGGTACGGAAGTTTCCGTGCCCGCTGGGCCGAGGTTAACCTTAA
CCGGGGGTGCTCCACAATGCGCGGACGTGGATTTGCGGGTTTCATTACGTCGCCCCCAAGCTTAAGGCCT
AGATGGAAATGAACGTTTTCAGAGATTCGCGTTTTTTCGCTTATACTGGGACATTGTAGGTCGCACACCC
ATGATTTTGGCCACAGTACATGGAAGGGTATTCACAGAATGAAACGGTGAAAGCATGCGAGGGCGCCCAG
GAGCTGTCAGATCCGAAATTGCTTTAGATAATGGAAAACCGCAAGGGGTTTTAGGCGGCCATAAAAGGGA
GGGTGCGAGCTGTTGGCACCGTTTCAGAAAGAGGAGGACTAGGTCGAGATCCGCTTTTGAACTTCCGTAT
TTGTGAAAGAGGATATCGGCGAATCCTTAGAGGCGATCAAATGTTTAAAGTTGCATAAACTTTATCCTAG
AGTTTACAGTGAACCCTTAAACAAGTGGGTGGGGAGGAATGATCACGGTTGCTGTGTCGGAAGCCGTTAT
AAGTTCGGAATTCTGGGCCAGTGCCAGCGGATATGTTTTGACGGGCATACTTTTGAGTGCCATTGTCCGA
AACCTTTAGACAGGCTATCTATCCCATTGCACCTGGTGGGGTGGCCGGGGGAGTTTAAACTACCTATTGT
GTGGGTGTCACTATTCTCGCGTCTGGTTGGGGCTTACATCTTATGGCCGAACTTGAGATCTTCCTTTTGG
TAGATGCGGAAAAAAAATACACATCTGGATCATTGTTTCTGGATGGGCTTTTTTGTATAAGCCTTTGTGG
GGGTTAGAACTGGCCCGGGGGGGAGTAGTTGTAAAACCACCTAACCTTGTATTTGGTAGTTTAATCCCTT
GGGGGAGGTGATGTAGGTAAAAATGAGAGTATGGGGCAGTTGATGGATATTGATGCGGGGATTGCAATTT
ACAACCTTGCTGGCAGAGGCTTGTTGTCGGGAGCTACTTCTAAGTTGGGCTTTCATATGGCTACGCTCAA
TTGTTGTAAAAAACGCTACCAGGATTTAGGCCACGGCCGAGCTCCAGCCAGCTTACTTTTGTAGGACAAG
TTGGGCAAGTGCTCTCCAGGCCACGGTTGGAATACTATAGTCCCAGGGGAATATTTGGGGGAACATAGTT
TGGACTAGGCCCTGGTGACCCTAGGGCCAAGGCTGACTAAAAATAAAAGAATCACCTGCAGAAGCGGCGC
GATAATACCAGCCCTTGGTCCTAATCGTGGGGGTGCACGAATAATCGTAATAGTTCCCCGTCTGTTACAC
TCCATTTTTTGGTTTTTTTTATGGCACTTGCAGCGGAGGCAGGCGCGCGCGGTTGAAAGGATAAAGGAAA
GACCGTCTTCATAGCCCTGAATACATGCATGGCAGAAAACCGGGGGTTGACTGTGAGATGCTAAAGGACG
TTGTTTGTGGTGTCGGTTCTCTTTCCTGGCTACTGCGTGGGGTGCTACGGACACTTGTACTCTGTAACCA
GGTTGCAGTCTATTGAGGTGAATTTTACGCGCGTTCACCCGCAAAGATGGCATCCTCTTTCTTGGGCCGA
GCCAGGGATTACCGTGTGCAATGGGGCTTGGCTTATGCTTCAGGTCTTGGTTATGGTTTGTTAGCATTGA
ATGCAGTTGTGGTTAGCCTAAAGCATGCTTTCGGCCATGCGTTTGTTCGTTTCTATTACCCTGGCAGCAG
TGTTTTGCCCAGTTGGGTGCGCATTTAGTTTTTTTTTTCAGGTTCAAATGACTTAACCTTCAATATGGGT
GCGGATTTGGGGGCTTCTTGGCATCAGGGCACGTCAAAACCTTTGAGAGGGAGCGCGAACTTCGGCTTAC
CCACCATCGAGAACTATCATGTACGCAAAGTTTGTCCAATTTGGGTGCTTTCAAAACGTGCTCATTTTAT
CTTTGTCCGTACGGTTTGACAGGCTTGGATGTGGCTGCTTAATTAGGCTAGATTGTTCCAGATTAGGCGC
GAGACCGATTGAACTTTAACAAAAATCTTTAAGAGGATCGTCTGATGCGCCAGACACCCAGAAATTATTT
CCGAGAGTTTCCCGGGAAGCCTATTCGGGGTCACGGGACGCCTTTCGAATATACAGGTCGTATGGTATCA
AGATACATCCGCTTTTGTGCGGTGCTTTGTAGACGGTTGCTAGAGTTTGGACCCCGCCAAGATATTACCA
GACGCACAGTCCCTGTAAGAAGTTAAGCAACAGACTGAGATTACATGGAAGCAACACCGTTCTACCATTT
ACTTAGTGCTGCATCAGGTTGCATCCACGTTTTTTTGGGCATACTCATCATTATCAAGATGCCTAGACAG
TTGGGAATTTAGCCTTAATCGATAGGAAGTGCCCGGTGGGACACCCATATGGATTTATTTTTTTTTTTTT
TTTTATATTTCAATTAAATCTCCTGTCTGAAAGTGAGTGATGGCACCTTTTTGCAATTCCGAGCTAGCGT
TTAACCATATGAATTTCCGTATCCGTTTTTCTTTTTGCTTGTTGCAGCGCATGGTTAGATAGGGCCAACC
AAAAGACCGTGATTAACGACTCCTTTTGGGCTCTTTATTTGTCTGCGTCTTTTCAGTATTTTAAATGAAC
GCACGTCTAGATTTATTCAGTTCTCTGGATACGGTATCATTAACGCTTGGCCGCTCAAGACTAGGACCTT
GAGACAGAGAATGAGCTTGTTAGTTTTTTTACGGACCTATGTATTTTTGCATTTTTAGGACCCCAGATGC
AAATCTAAAGTCTCTGCTTGACGTTTCTTTTTGTGCTCATAGACAAGTTAGCATGACTGAGAGCACAGAC
GTCCTTGATCTCGGAGACGTATCTACCCGACAGTAACGGGAACGTTTTAAAATCTGGCATTGCAAAGGGG
ATACAAACAACCAAATGGCTGACCGATCTTGGTTGCACCCCAAGGAAAATGAGCTTGTGATAATAAGACC
ACAGTAGAGGGCGATCATGCGATTCACCAGATAAAGGCGAATTTCCAAATCGAACTACGAGAGACTTTAC
ATGCGGCAATTTTTCACCAAATGCTCGAAATGGGGGGGAAATTATAATGCACATCATTATCAGGATAAGA
GAGTGTCCGAGTCGTTACAGTCCGGAGGAGACGGACGCACTTAGTTACAACCAAATTTGAGCAGATGCGA
AAGGGAATACGGATTACTATGAACGAGGCAATATACAGGAGTAAGCAATTATAAGGAACCCAGCATGAGC
GTCAGTATAAAGCCGAGATGGACGTTATAGTTATGAAGTAGCCAGAAAGGCTACTTACAAGCATTCCATC
GTGATCCGACAGGACGTAGATCGGGTATCCTAAAATGGTATGGAGCGATAGTATAAGAACGAGTTTGCCT
TTAGATACCCCACCGGGTGACCATGAGCTCGCGCATGCGGGATCTCACGCACTGACGTGTTGACGATTCT
ACGCTGGACTTAAGGCAAGCTACGGTGACCGTCCAAGTGCGACATATTGCTAATGCTAGAATGATTTTGA
GAGGTCATGCAATTACGCTCATATGGAAGTTTGGTTAAGCGTAAGCCTCGCTGAGAATCGATCCGTGCTA
TTAAACTTCAGGCCGCACGGATATGTGACGGACGATAAATTTGGAGCCTTCTGGGCACGTAACCAATTGG
CTTCGGAAAATAGGCGGTGTTAGAGGCTAAGGGGCTGATTCTAAGAGAGAAAATAATCCACCTTATCGTG
AGGAAGTATTTATCATGAGGGTAAAAGCTCGCGCTCGGGAGTAAGGCATACTAAGTACGCGCACATGAGA
ATTAGAAGGCGATTTCAAGAGTGGAGATATTGATATGACTGTATGGTAACGCATCAAGATGCATTGGCCG
AACAGAATATTTCATTCAAGGCGGAATCACTATCCGCAAAAACAGGATAATTCGGTATTGAATGATCGAT
GCGGGTGACAATCAGCGGACGTGTGGAACTGAGGGACCTTATATAAGGTTTAAAACTTCTGAAGGAACCC
ATAATTCCCAGGCTTTTTGCCAAATGGCTCTTAGAAGTGTCCGTGCTCGGGGATCAGCGGCAATCACACT
CTGATATTGGGAGAGTGTCTCATTGGGGGGACATGGCACCGAGGATCAGCGGGCACGCAAAGGTGCCTGA
TCATGTATGCAGAAGAGGCGGATAGTTCGAGGCCCAATTTAGGAGCGCAAACTGGGCCCTCAACGCTTGA
CTTGAAGAATAGTTAATAACTCACGAACGTATACGACTCCTTACTTGACATTAGATTTAAGCATGCAAGA
GGAGTTAAAAGCGCAAAGTTTAGTTCCACCGCATAGTTCAATCAAATTGACGCATTAAGTTCCTTTGAAG
GGAAAAAAGCACTTACGAGCGGAGCTCTTTAGTAGGGGAGATTTGCCTTGGAGAACTGAGGCCTGAGATT
CAAATTCAGGGGACTTATATGGGCAGCAACACGGACTACTATCCAGTTATGGTTTTAGCAAGTACCCAGT
GCGTCATTCAGTCATCACAGTTATTCTGAGGTGCAAGGCAGTGACTGCATATGGGGGAGTCCGCGATTCA
GAGTTTCAGTACTCTAGCGAGAGACTGCCTATTTCCAATCCACCTTTCAATTGAGAATCAAAGAGATTTA
AGCTCGTTATGCCTGAACCATCACATAGAAGTATGAAAGTTTAGCACAGGATGAAGAGCGTTAAATGAAT
GATTAATCATGAGCATAAAAGCGTCATCGGTTGGGCGCTTGTTCGTTCGCATGCAAGACTGATTGGATGT
CATGGCCAATGAAAGTACATAACGATTTTCATATGTAACCAAAGTAAATCAAGCACGAACTTAGCAGAAT
CTACCTTTGTACCCTCCAAAAAATTCACGAAAATAAAAAATCCGCGCTAAACTTAATCAAGTGACCAGCT
TAACATAAGAGCGTTCCTTTAAAAACTCAAGCAATTCAGAACGCGAGCCAATTCTTGGCTAACCAATAGC
GACACACTAGGCACGTATTTCCAAGGACGGAATTGTAAGTGCGTATGCAAGGGAAATTACGAGCATAAGC
GGGCGAATAGGGGCGAGATTATGAGAATGCAAGGCGTTGATTGAAACTATGCACCCGAGTATCCTTATGC
AACTGGAGGTCTGGCCAGGGTTATCCTCCCAAGCGGACGTACGTGAATGGAATCATAGGATTAAGGGGAA
GTGATAAGCTGAAGACGGATGTCAGTCCTTGGAATCAGTTTCGAGAGACTTCGCAACTCAACATAAGATC
ATGAAGAAAACCTCGGGCAAGGAATATGAAACTTTTTTTCAGACATGGCCTCATCAATGAATACAGCTTT
ATGCAAAAATACGGATGTAATTGCTTAAGCGGAAGCACCCGCCCCCGTGGCCGCTTGGCACAGGGTAAAT
GTATTTTGAAGATAAAGCCGACGCGAAACCGGCTGTATCCGTGAATTCATTAGAGAAGAGTTTCTTATCT
AAACCCCCGCTCGTTTATGCAAGCGCGGCTAGAAGGTCGGCACCAAACAAAAGTGGAGATACAAGACATT
GCTCATGCGAACAATTCCGATTAAACAAAAGTTCCAGCATAAATGTGGGGACGCAGAAATGGATTCATAA
ATAGACAAGTGAAAATTTGAGATTAATCCTAATTCTGAGCGCGACTGTAACAATGAGAACTTGAGTGAGC
TCGCGCTCGGAGATATTCACCCGCGTGCCCGCACTCGAGTGAGAAAACGATTGAGTGTTTGAGAGTCCGC
CCAAAAATGCGTTTAAGTGTCGTCCTACGGCTGGTTAAGAGCAAGATTGTGATCGCCCAAGTTTAAGAGG
GCTCAAGAGAGCGAGCATAAAACATTGAGAGCGGGCACGTGCGTAAATATCAACCAAGTTCTAAGTGCGA
AAAGGGGCAGAAATATTGATAGGTTTGGACAAGCTCATGGGAGTATATGGGTGTAAGAGCTCCCAAATCC
GTAAAGTCGAATGTAGGCGTATGTAGACCGAAGCTTAGAGACGAGGATAGATCGTTGAGAAAGCGCGTAT
ATAACAGAAAAACCCGGGACAGGTTTGGCCATGCAGGATTAGGAAAAGTTTCAAATGTTCCTGCCCGAGT
GTATCTAGCCAAAAACAATTCGAACACACGGGAGATAAGGTCGCAGAAGGAAACATGCTTGGGATAGCTT
CAGCGCGACCGTTGTTACTCAGCAATGAGCACAGAGACATACAGTAGTAGAGGGGGAATTTGATCGGTTT
CCGAAACCGTACGCCGCCGCGAACCGATGGTCGGAAGGGCCCGATATGGTGCGTATAACCGGCAATCTTT
GAATACGGGTCCCAAAACGCCACAGCATAATTGCTCTAAATTCCATAAACAATTATGTCGAAACACGATC
ATAAATAAACAACAACCGATCAAACAAGAGGTAGAAAAGTCAGGACCCGAAACCAGTTTGGTTTAGTCAA
AACAATTAGCCAGTATGAGAACAAGGGTACCTGTGCGCTCTCGTAATTAGACCAGCTCATACAGGGTGAA
TGGAGCTCAGGCGTGGAAAATTGCGACATCATAAGAGGATAAACGTGTTTGAAGGGGGAATTTACAGGAG
GTAAGCTTGCGAGCGCAAGAGCGGATGGTTATGCATCGTTTAAGGCTAACCCGGACAGAAAGACGTTCAC
TTTCGAATACACAAAACCGAAATCTTATGGAACACATTTGAAGGCGAAAAAGGGATATACTGCGCAAAGG
GGGGCAAACACATAAGCTATGATTAACGAAAGCAAAATATGCAAGTGCTCATGATAGACCAAAGAAGCAG
ATGCCTTTCATATTGAGGGAAAAGTAATCTCACCAGTCTTTCGTGGTCGTGTCTTCGGTCACGCCCATGA
GTGGAAGCCTCCTTTCAGATCCTTGGACGCGTCAAAATGACTCGCCTCTGGGGGCAATGTCGGCGCGGAC
TAGCCAATGTGCAAGAGGGCTTGTACGTAACTCCTCAGGAGTCGATATCGAAGATGTAGCACATGGCAGT
GGAAATGATCAGAAATACCTGGAAGCGGAGAGCGTGCTGGAAAGCCACGTCGGGGTGTATAACCGTGACA
CCCAGGGGGGGAGGAATCCCATGGAGGCCGCCGTACCCTGGGAACCGCTTGGGTAAACCGAAAAAATAAG
AACCTAGTTTCGCGCGAAATAGAGGTAAAGGGAAGTGCAAAAAGAGGCAAATTTAACTGCAAGGTTAAGG
GCCAAATGTTTTAGACGCAACACAGTCTAAGCCTAGTATCTAGTGGCGAAAGAAAAAGGATTCGCGCTTG
ATACAGATAAGCGCGCCAAGCAGGATAATAAGACTTATAGGCCTAAAAGAAAATGGTTAACGAAATCTGC
CACTGCAGAAGAATAGCTTTAACTTT----------ATACTAGCATATGAGCAGGGAACACTTGGTGAGA
GGCGTATAGACTAACAATCCGTAACCGGCATCATATTTGGAAGTTTCTTTAAAAGAGGCAATACTTGGCA
CCTGATGAGGGCACATCAGCACGTATCGCATTAGGGGAAAATATGTTTAAATAACCAAAAAAATAGTTAA
AAGGCAAGCAGATTACCGCTATATGATCATAAGTATACAAAATTAAGAACAAGCGTGGAATAATCGCTTC
CCAAAAGTCGCGGTTTAACAATAGGGAGAATACAGAGCTTATATTTGATTATCCTAAGGTTGTCAAATAA
CAATTTGATCGCGCGCAAGCGACAAAAAGGTTAAAAAGGACTTTGTAGAAACTTGCGAAAGGCCACTTAA
AGTTCACCAGGCCAGGAGGCTTCCATCAAACCACTGCAATACGTTGGTTCGATTGTTCGTGGATCTGGAC
AAGTGGATACCATTTTGAGAACGGTTTCATCCGTACGTATCAGTGGCCTGATGTACCAATAAGCGTTCAC
GAGGTAAAGCATCAGTGGTAAACAGTGTGACAAATTAAAACCTTTTGGCATTAAAATCCATCCCCCGTAA
TATTTGGATATTGTGATCGTGAAATTGAGTAGCAATTTTCACAAAATTGAGTGGCAAAGTAAGTTCTCAA
AGGTGGAAGGTTTCGGTACAAAAGCACATTAGAGGGCCATTCCAGGTCAAAACAAGCACCGGTCATGGGC
GGACACCCGGAGGTTACCGGAAAAATGCGGCACTGGAAAAAAGTACATAAAATTCAATGTAGATAAACGA
AAGACTTTATTTAAGGGCGTCCGGAATCGGTCTTGTAAATAGAAATGCAAAGAAGGGCCGATGTATACCT
GATGTCAAAATTATTCCAAACGAACCGGGCTTCGTAACACACAAAAAGAGAAACCCAGCGATGATTAAAA
TTTGCCAATGAACACATGATTTAAGAATAA----ATGGTTAACAAATAAAACGCGTACCAGCTTAAGAGA
TTCATAAAAAATCAGAGTCCAGTTATAAATACATAACGGGCTGGGAGCTCCAAATCAAGCCTGAAGAGAT
CAGATTACTCATACGGCAAACCGTGTACAAGCAAAATCATGCGGTTAAATCGGAGAGTCCATGGATGTGT
CACTCGAAGAAAATTATCTTTTGAAATTATAATTACCTCCCGATAGGATTAGGGATAGCCAAAGTTGAGG
AAGGAATAAACTGGCTCGGACACTATTTCCGAATGATAGAAAATGACAATAGGGTTGAATTCATGTACAC
GCAAACGACAGAGGTTGCTTTTAAAATTGGATCCTTAGGAATTCCGATGGAAAAATATTTTTCCACAACT
AGACCATTGAGACAACATACGTAAGGCCAAGGACTTTCAGACTTCCTAGGATAATTGAATAAGAGAACAT
TCGTACACACGGAAACAAATTCGACATTCAGGCTTCAGACCTGTAGAAATGTGAGGGTTCAAGGTTTCAA
AACTCAATCAGGGTGGTACGTCCAATGAAAAAAATTATTTACGTGGTAAGCAGTGTACATAACCCCGAAA
ATGAATAAGTGAAAAAACAAATACGTTTGGATGAAAGAGTGTGGCAGTGCTCACATCGTCGTAGCCCCGA
CCTAAAGGAAGGATAGTACAGAGATTGTAGAGAACCGGAAGCGCAAGTCACGATAGTTAAAAAACTCTCC
GATTGTGCATCAAGGCAGTTAATGTTTTCTGAGGCTACGAGTCTGATTTTCCAAATTCGACCACAACGCT
GATTCATTTTGGAAGATAAAATAATTCCCGTAAGGTAGCAGCAAAGAGGACGACTAAGGCCAATTAGTCC
GCAACTACAGAAGAATGAATCCTCAAGACAAAAAAATTCACCTTCTAGGTGAAACAACAAAAAGAATAAA
AACGCTGTTTATGGGATTCCATATACAAAGGGACTTATGTTCGGACGACGGTATATAACAATATCGAGCC
GGATTATAAACAGAACGAAAAAGGAACAATTAAGGCAGCTATTCAACGGGTCTGTTAATTGAATGACAAA
GGGAATTGATAGATGAAAACCAAAGTAAGCTAATTTCTCGGCATGGCTAAAAGAGAATCAAAGGCTAGAA
TAGCTTTTAATCGCTCGATTTATCGCAAGATTGCAAGAATGGAAAAGAATGAGAGTACGAGAGAGCCTCT
ATGTTATCAATTAGCCAAGACCGCACGTGCGTGCAACAATTTTATCCGTTTTGACCAACGTAGATTGGGA
GTGGCGTAAAATAAAAAACTGGCTAAATCCAAACTTCGGTTTTCCCCAGAATTTTCTCATGATATTATAA
ATAAGAAAAATCGGAACTGAGAATGACACTGGAAAGCGGTCGTCGTGGGACTCTCAAACATTAGGTGGCT
AACGTTGACGATATCGGACGATATATTGGAATGATCTTAGTTTCAATTATAACCAACCTTATGCTCGTAG
GATTTTGGTCAGCACTTCCATTATGACAACAACCGTGCGATTACCAAAAGAGATAGGCTTGGCCGGGGTT
AAAAGAAGGCGGTTGCGTCGGATTCACCAGCATAGGAGATTGCCATGAACCCGAGGCCAAGCGGTTATGG
TCCTGCACTGGCAGGTAAGTTTGGTTATGAACCCTTTACCGTAAAAGGAAGTTCTAGAAAAGCCGTTATT
ACGCGAGAGAGAGATTCGGTGCCCGGGAGTAAGTAAAACAAATAATGAGGGAATATCCGTCGTACGCAGA
TTATACACACCCAGCAGTGATAATGCATTCCCATCAGTATTCGCGCACTCTTATCCTTTTGACAGAGAGC
AAAGGCTTATGGTCAAATCAAGCAGCGTCCTTTTTACCGAAACCATATGGACGGTTGAACAAATGCAGGA
TCGGATGTATATAGAGACTCGGTAGTAATAGTTCGCAAAAATGGATCAGAAAAAGGAGACGTCATACGTT
AAAATATACGTCAACAGAACTGATAACACGCCATGTTGGTGGGAAAATATGTGGCAACTTGCGAGGGCTC
ACGAGGGGGAATGCTTGGAGAAATCTGTGCTAATCCTGGAGGTAAATAGAGAGCTTTTATAGGAAGTTGT
TAGAGAATTAACTCATCAATGAAATAGAGTGATGCGCAACAATTGGCCGAGAATACAGGAATCCAAGTAG
GACATCCTAAGATTGACGAAGGATGTGTAGGGTCTGGTGATCGGGAATTTGTGGAAATACCCAAGGGAGC
GACATTCCGAGGAATTTTAGGCATTTGGGAAAGCAGGAGTAGGAACTCTTAGCTCCAAGCGCAAGGAGGT
GTAAGTAGGTTTACAGCAAAGGGAGACTCCCCGGACAAGCATATCGATTAGTGCCAAAAGAAATCAGTGG
GAAAATGCGGCGCAGGAAAAGGATATTCCGATTTCCAACAGAATCCTATTTCGAGGACCCGTGAATGTTT
AACCTTGGGTCCTCAGATAAGTGGCAGTTTGATGTTCTGGCTGCGGGGTACTGGAACGTTAAATATCCTT
GAGAATTAGGGCGAGCTCCGGCCTGTAAAGAATTCAGAGCTCGTTTACAAAAAATGATTTAAGATACACC
GGAAATCAGTTTGAGGAGACGGGACCTTGAAACCGTACATGGAGGCTAATCTAACTGTCATTGTGAGAAA
ATCAGCAGTCACGGCCTATCTTGTACCACACCTTGGGGAGGCCACAGGGGCAAGCTGGGAATGAGTTGGC
CTGAGCTTGGGCGCTAACTTCAGATTTTACGTAATCGAGAATCAGCCGAAGAGCCTAAGCATGTAAGGAA
CCATCCAACCGGACCCGATCTTAAGTTTATAGGACTCATCTTGGTTGAATGCGTCAAATTAACTTTGAGA
GGCAAGCGACATGAGTGACTATTCGATCAAGAACAAACTCCGTCAATAGAACCCCCGTGAGATTGACATT
CTTAGTACCACACGAAATCGATAATTAAGCTAAATCAGCTCTAAACTCTGGAAAATGTAGACGCGCCGAC
AAGCGTGCGTGGCCATCCTTCCACAAAGAGATTATGGTTTCGTCCCCAGTGAAAGATCAGGACATTGAAT
AGTCCAAGCGATATGAATCACACCTCTCCAACATGAGCTTATAATTAATTCCTCGGGTGAATGAGTAACT
GCAGAAAAAACGAAGCGTAAGGATACCAATAATCACTTAAAAACATGTACATACAACTAAGGGAACTTTC
TGTCTCTCGGGCAGGGTTAAGGGCAAAAGGACCCTTGCGCCAACGCGCGAAAGCGCAACAGCATGACAGG
ATCGCAACGAGTCTGTAAGGCCGGGCGGCGGAACGCATAGGCCTCAGCGCGGTTGAATACTTATAAGAAT
ACCCGTCCCAAAGGTGCGCCCCAAAACGCGGTATCCACATCACACTGTAGTCGAAGCAAAATAAAAAAAC
AATCCCGCCTAAAGTGCCCAAGAGGGGTTGACCGGTTAACACACCCAAAACCAATCGCTTCGAAGTGCCG
GTAGTTACTCGGTTGAGTACGCTAATCCGGGTGGCAAAATCAGACATCGTGTCTATAGGGGGAGGTAAGA
TTCCGGGTAGTACAGTGTCGGGACTTGAGCGCGGGTAAGACGCGAAAGAGTCAATAGGACAAAATCATGC
AAAAAAATATCAAGGACTAAAGGAAACTAAAAAATATATCAACGTTGCATAACAGATTAAAAACAAAGTT
ACGACAATCACTAGCAAATTCAGAATCCAGAAAGGCGCGTAGGGAGAAAGTGTGTTACGGAGAGAGGGTA
TAAGGATTGGCTTCCGCAGTTTCGGAATTCCAGATGCTTTCCGGATACAATCAGTGATGTAACTAGCTAA
AGTAGGAGAAAACACCAGTAAGATGTATATGAAGAGAAAACGGAGGAAGCATGAGATTGGTTTAAACCAT
ACAAGAACCGATGAATGCAAATTTAAAGCTCACAGGGCCAGCACAAACGTCAAAATTTAAAAGCCAATGT
GCAAGAATCCTTAAGAACACGGAAGTGTAGGAAAATAAAAACATGTGTGCGTGAAAAGATTCCAAGAATA
GCAAACATATCGACAAAATAAAGCCAGAGAAAAAGATGGCATGGGAATGTACATCAGAACAGCCTTAGCG
ACAATGTGACGTATAAATTTTCATTCAGTCATCAAAGGCCTTATGAGTAGCTCTACCGATGAGCCTAAAT
TCGGAAAAGAGTATAAACTGTCAGGCTCACATATCCGAATGTGGCAACATGCGTTAAAGGAACACATTCC
GTTTGTTCGACAATGTGGCAAATTGGGATTGTCCACAGACTTCGACCAGTAAGGGAAGAAGCCGCGATGC
GTGTACTTGCGACTTTGAGCGGGTCATTGGCACAGCCGAGTGAACCAAATTTCCTAATTAACGAAGAAGG
ATCAATATGATTGTCAACGCCATTTTACGAGCTGGATTATAACAGCTCTCGAGGAAAAGTTTTTCTGGAC
AAAGCAGCGCGGATATGCCAGAGCCAAGTGGATCTATAGTAACACGTGCTGGGGATTTACAATGGTACAT
AATCAGGTAGCGCTAGCATTGAGACAGAAAAGGGCTATGACATTCCAAAAGAGCGCGTTTAGAAGATTGA
AATTCGAACACTAAGGATAAAAATAACGTTCCGAATGTGTGTGTGACAAACGGAACACGCATCAGATGTT
AATTGGATCCACGTTGATTTGAACAATGAGCCGAATATAAATCCATCCGCAAGAGAGCATAGTCATAATT
ATGTGGAAATGCGAGCATTAGAGGAATAGGCAACGATCTCAA----------------GTGGCAAAATCA
CCTTGGTTCGATGGATACCAAACACGTCTCTGTTGCAAAGAAGATACCATCTTTCAGAGACAAAATCGTC
TTATTAAGAACTAGAAGCAGATGCAAATGAATAACGAAGTGACAATGAGTCTATGCACGCCGCCGGATGT
TTGGAATCGGGCGGATGATCCTAGAATCTTGCTTATCTGACAACAACAATCGGTAAGTATGAATTCGACC
GATCGAGCACCTGTGCGATTATACCACACTGAAAAGGTGCTTCGAGGCGTAGCAGCGTCAAGGCCACGGC
AAAACAGGGTAAATCAGTTCGGCGCTAAGGGCGAATGCAGAGGATGGTAGGAGGAGGTCCCTCAACCTAG
GCGAATGATATGCACGCAGCCAACACTAGGGTCTGGGTAAGTTGCTTTAAGGGAATTTCCGATCAAGTGT
ATTCAGTAAGGGCCCGGTCGATTCCGAGTTGGGACTCCGGTTAGCGAAGCATAAAGCCTACCCCGGGACA
GGCAAATCCGAACCTCGATAGCGTCGTTGAGAAACAAACTCGTTAATAGGCTAGGAAACATTTTAATAGT
AAGCGCAAAATTCAGGTCACGGCAATTTTTCATTCTGAATAGTTGAAAACATTTAGCTGGATGCCCACAT
CCGCGCAGCATTGTAACAGGCAATTGATAAGGAAGTGTTCATTGAGTACATGAACCGGGACTATAGGTAA
CCCAGATCTCAAAACTGTGAAATATTGCTTCCGGTTGCAAATCCAGCACTGATTAAAATCAATTTCGGAA
GTAAGGGTATGAAGGATGGTGCTTCATTAAGACTTTGTGTGATATATCAGAAAACGAAAACAGGAAGTAA
GAAAGAAAGCTGGAGAAGGTGTCAGTAACGGTACAAGTGTAAGGGGAAAACTAGTTCGGTATCTGTGTGG
AAGACAGGCAGTGGGTGGGTGGAAGCAGGAGTATGGGCGTAAAAGGGTACGAGCAAAACATTGTACGTCC
TTACAATCAATCATCCCACCATAAGGATTCGGGCGCAAGTATTTAGCCTCGCCCGGTCGGGTATGCGGGG
TCGTCGACGTTTGATTTCGGGTCAAAATCTGCAACACTGGTCAAAAACCTAAAAGCCGGCGTCTGAGGTT
ACCATTCGACTTAGGAGCGCAAGAAGGGGTCCGTGAAGCTTAATTCCGCGAATCCCGACCTTTAAAAGAG
TTGTAGATTTACGTCGATTTAAAGGGAAAAACTTGCCAAGATATTACAGCTTGAATGTAAGAAGACAAAC
GACCTTAAATTTGAAAGCATCGAAATACCCTTGTGAGTAAGCAGCGGTGGGGTCACTACAGTCCATGAGT
CGGCTAAGGGACAATTGCTTCGTGATACCGTTTCCGGAAGTCGGAAAGATTCATAATTGCAAGAATATGA
GCGCAAGAACGGAATCATAGAAAGGAGAACCAAGATGCGAGCAAAAGCTTGCCATACGGTGAACATGCGA
ATCTACCGATCGAAGCAATTGCAGCACAATGTCAGTCCGCACAAATACCGAAATGCACGTCTAAGAGAGG
TTGTCAAATTGACAATGGGAGGATGAACCACTATATTCTTAATAAAGGAAAACGCACCGTATACGCCTAA
AGATAGAACCGGTTAGGTTAGCAACAAAGATTCCAGGTCTGGGGTTGGATGCGTATTCACTCCGGGCTAT
ACGAAGCAGCCGCAGAGGCTGGGGGAATTTTGTAATTGATATTATCGGACGGCGAGAATGTCGTGCCAGT
AGCTGTCCGGTCGGAATTGTATAAGGATCCGGGATCTACTCATTAGCCAATATTCGGTTCTAGCCCTTCA
GTTTGGCTTCAACATAGAGTCAGTAAGCCGGGGGGGCTACGGCAGCGAGCATCGTTGGGTGCAGGCTTTG
TCATAACCGAAAAGAGGCCTAATCGAGGTATTACAGGACCAGATAAGAAGAAAATAGGTTAAAAGCAGAA
GCCCCATTTCAACGATAGCAAAAGGACTAGAACGATATTTACCTTTCTTTATTTGCCGTTGGATTTATCC
GTCCGGATGACAGAGCTTTAGCAGGTGAAAAAACTTGTAATTTTAAATTTTCGGGGGGTTTCACATGGAT
TTGCTTGGATGTCCTAATAATCTCATGTATCACTCTACAAATATCCGATTGAAACTCAAAGAGAGGGATT
GGCGCAAAATACCAATACAGTACTGCTTGGTGGCACCTCATCTGGCATTCATTGGTAACCTAGTTTAATG
AAATTCTTGTTGGATCGTCTGCTTACGCGGTCATATATATTGCTTCGACTATACGAAAGGATGGAAGGGC
TCCTTTATTTCAAAATGTTCGGCTCCAAAATTACCATCTTTTGATAGAAAGCAGATAATTGGTTTTATGC
ATTTTTTTATATGTATACATTTGTCAGAGGACAGAGATAAATATTCGCCGCACTGGAATCTCATTTGACC
AAAGTATTCCCTAATTAACAGGGGGTATCCATGTTTGCTCGCTCATGCCTCCTCTATTACCATTACCAAA
ACATATTTCAATCTTATTTTTGCCAGGGTCTTTACTGTCTTATGGCTTATCTTTTTAGTATTTAACTCAT
GTATAACCGAGAATGCACAATTAAAAATGGGCAGATCCAAGTCGCCGGCAGCACATGATACTCAGTATTT
AAAGCTACTTCTGGGCGTTTTTTTACGTGCTTATCCTTATATGAAAGTACCAATCAAACTAGGGCTGGGC
ACTCCTCTATCTGTGGGTGCATGAACGCAACAATCAACTAGTATTCAAAATAGAAGATACAAATGCCGTC
AATTGACGAAAACCCAGTAAATGGACATGGCAGTGACAGGAAACACCTACGCGCATTCGCACTTTCACTT
GGTCACGCGCAAAATTGAGAATGAGCGCCCGAGAAAGCAGGGATACATAAACGCCAGTGATAGAACGAAA
CGCATAGCCAGTGATGCCGGCAGCGATAGTAAAAATATACGGGCGCCAATGAGGGCATTTGTGTTCGCGC
GAGGCCATCCCAACAGGACAATTTCTGCAACAGTGGGTCCACCTGTGTTTTTAAAAGAGACAGTGAGAGA
GATTTTGACTGTGACTGAGGAGGACTCTAGCATAGATTCCGGGAGAATCCTTGTGCGGTCGCCTCTGCTT
GAGCGTACAAAACCGCATAAAAGGGAGAAATGGTGAAAATTTTCCTATGACAGTGATCTAATCCACCCGA
AGGAGTGAAAACTTTTATGCGTGAGAGTTTTCATACGGCGGGACGTGCACGGAGATGAAGGGATATAAGT
GAACATGAATGTGGTTAGGAACCGACACACATACGGCTGAATTTCAAAACTTGAGAGGTTGCGGGAAAAT
GGATCTTTAGGGGTCAAAAAGAATGAAGGGATGTTTGCAACCGGACATACCCCAACCATTGAGCGAGTTA
ATCTACAAGAGAGGGGAGCAACCCTTTTCCGGTAAGCCCATTTAGTAGACACGAGTACGGACATAACATT
ACGCGAGAGGACGAGCGAATGTATCCGGGAAGATAAATACGCGATTATAAGCATGCATGACAGGATCGTT
GCATAGGAGGGGCGACGTGGGCGGGTGTTCAAATCTAATCGACTGATAATGTAACACCTAAATAGGTTAA
ACGCATGATCGACATTCCAGGGATAAGAGAATGTAGTTATTCGAAAAAAAGACCGATATTTTAATTAGCT
AAGCTACGAATGAAAAATGATCCCACTGGCCATTAACACCGAATGATTAAAAATATTATAGCGTCCAACT
AAAAGATTAGAGCTGAGAGTGACCGAATTTGAACTTAAAATTGGATTCTTAAGACAAAAGCTAGAAGTGC
GTGAGCGTTTGAAGGTTCATACACACTTAAAAGACTTCGAGCGGGTATTTTGTCATTCGAGCATCGGATA
CCAGTTATCAAATATTGGACGTGTCCTCGGGAAATATTGCGCTTAATCGCGCTTAGGAGGTCTTTGTAAT
CCCCGAACACTGCCTTGACTTCACTATTCGATAAAAGAGATCGGCATTGAAGACTTATATGCGACGGGAG
AAGTAGTACTGAGGTGACGCCCCATAGAACAACATTCAGCGCATGTGACTGTGCCTGAGAGCGAATAATA
TCACGTCAAATGTAGCGGAAAAGAGAAACGACATTAAATTGTACAACGGGCTTGTCGGGCAATCAAATTC
TGACCAGTGAACGGTCGCATACTGAATACCAGTGATTTGCGGTCAGTCCAGGGATTTATCGTGCTTACAA
AATACAGAGCGAACGGACAAATATCAATGGAAAAACAAAGAAATGTTCAAGGATTCGCGGAATCAAAAAG
TAAGGGTTGTAAATGGCCAATCTTAATCCGAATATCCATGGATCTTTTATGGCATTTCCAGCAAACTTCC
TAATCAGTCAAACCACTCAAGTGACAGAGCTCACTCAAATAGGAGACAATTTTATTTTCAAGGGATAATT
GAGATCGTTCCTATATAGGGTTTGAAGAGTTTAAGACTCCATGATTGCGTGAGCGACGTTCTAGTTAATT
GAGGAGGTGGATCCCGTCCAAAAAGAAATTATGAAAACTTACGTTTGCGAATGTTTAAGTCTCCACAGAA
GAGAAAGAGCTTTCTATAAGGAGGATTCGCCATCGAGGGATAGCGAGCCTGAAATATAGAGCTTAATTGA
GAGACCTAGAAGAGTAATTTTAAAATGGTTATTAGCAGAAGGGATAGTAAGCTTGATATACACAGGCTGA
TTAATTAATTCCCAGCCTAAAAATGCGTATTACATACAGGGTCAGCGTGAGAAAAAATGATTTCAATTAT
TTGAAAGCGCCATATGCACAGCATAATTGCCCGAAATAATGAGCCAAATGTTAAACACGGCGATAAAAAT
ACCTCTGTATGGGCACGGACTTGGCGCAATGTCGCGGCCTGAGAGGTAAAGTAATGATGTCGAATTAGAA
TCGCTTTTAAGATGGGGCGATTGTTAGGGATTAATCCCGAAGATTTCATCTTTGGGGTACGCGTATGAGC
TCACTCCGCCTCGACCTAAAGCGCAAATGATTGAGGAAATGCTTATGAGCGCAAGCGCAAGTCAAGTTGT
TTTTTCATTTAAGCGAAATACCAAGTCCTTATAATTAATCCAGTGTGATTTTGAAAGCAAATAATAACGT
TTTCTTGGGGTTTTCAGGTTATAGCATAGCATCCATTTGAAAAATCGTTGGTACGGGATCACCCATGCTA
ATGAACCAGAGCGCAACTGTATAAAGCTGGGTCCACACGAAAAGATCTCCTTGTGGAAACGCTGACTCGC
GAATATACTTTGGAAATTTCGGCAAAACCAATTCCAATCCATGGTTTTAAGGTTAGAAATACAAACCTCA
TGACTGAAATTCGACGTTGCTTGCGAATTTACAGGGGAAATTACGCTCATGAGAGTTAGACTTTGGATGA
AGTCGAGTATTCTTGAAATATTCAGATATTGGAAATCTAAGTTTAAGAATAGTAGACAGGCACAGAAAGA
ATTC----ATAGAAGAATATTTGGTCAGCGTTAGAATATGTGGCACATATTTATGGGCTCGGTTCTTTGC
GGTTTCAGTATTCAGCAACTTTCCTTACAATCACGATTGTTTATCCCAGGATGTATACTTTAGGAGGTGG
ATTTCTAGTTTTTTTGTTACATATTGAAATGGGCGGTAAAGATTAAAAGAAAGGATGTAAATTTCGCTGG
TTCCGGAAAAAGCAATTGCTCATTAAATCAGAATAATCATAAATGAATAAGAGGTTAACCCGCGGAATTA
TTTGACAAGAAAAGGTATCCTTACAGGTGGCACCTTTTCTTCGAGTGAGACAGCGCGAATGCCGTTCTGA
GTGTCTGAGGGC
>Calliarthron_tuberculosum
ATAGATGTACAATCATGTAAGCGAGCGAGCAGTATTAGCCGGGATTGACGATAAAGTTGTTTTCGGCACG
CGCTCGATGCCAATTTACGAAAAGGAAGATGTAACAGGGGCACATTTTCAAAAGCCGAGTGTTCCCGGGG
AAGCTAGGGAGAATACGCACTGTTCGGATTGATATATTAGTTGTACTAGGATGTGCGGGAGTACCCATGA
GAATGGTTGTGGGTAAGAATTAAATCCTGGACCCATTCGGGTGCGAGGGTCGTCATAACGTTGCTGTCTT
TTTCGGGAGATCGCGAGCGGTTTATTGATAACCTGGGCATCAATCAGAGCATACTCGTATAAGCGCGAGT
CAGGAATACTGAGAAATCGTGAAATTAGGGTATTCAACGGGATTAGGTCGGCGCGCACATGCGCAAGCGC
GTATATAAGATCGTGCAATCCTTTTATCGAATACCGCCGGGGAAATTAACACAGAGTAGCGCTGATCGGA
TTGATATATTCGTAGCACTAGGATCTGCGGGACCTCATTTGAGAAGGTTTAAGGTTAAGAACTAAATCTT
GGGTCCATGGGCACATCAGCATCAGCATAAGAGTACACGCTTGTGGTCGAGCGGCAGAATGGCTTATTGA
TAATTGTCGGTTAGATAGTTATAGCAATATTTGATCGAAAGATTCGTACCACATGGGACTCATTATAAGG
TAGTGAACGGGAAAAGATCGCTAGCTTTTTAGGACAGATTAAATGTCAAAGCAGAAGCATTTCAATTACC
GATAATGCCCGGGGAAGCGAGGTCCGAAAGTCTTTGTTCGGATAGGTGTATTCGTTATACTAGGATTTGC
GGGACACAGCATGAAAATGGTTATGGGTAAGAATTAAATCTTGGGTCCATTTGGATATGAGCATCATGTT
AAGAGCACTTGACTCTTCTTGAGATGCAATATGCCCTATTGATTATATCAGGATTC--ATAGGTAAGCAG
GGGGAGCCACGCAACCCACTTACGACGCTCATTCACATGCCAGCGACACAGAAGTTTTCATTGGGATTAA
GACTGTGCTTTTAATCGGACAACGTTGAGTGCAAATTTGCAAAAGCAAGTTTGTTCAAGCGCGAAAATTT
GTGGGGTCGCATTCTATTGAAGCCCAGCTCTTTT--TCAAGAAAATGGAGATGTGAAAAATTTCGGGAAG
CAGGAACTTTAAGGTTCATCGCTTAATCGGGAGGGCCCCCGGTTAACCATAAATGTCGTAGGTCAGAGAT
AAAATCTTCGGATTGATGTTTTAGTATTACTAGCATATGCGGGACCAAATTTACGTAAATCGGGTTCGGA
TTATGAAAGCTGTCAGGCGCGCATGTGCCTAGGAATCGAAATGCTTACATGTAACAGAATGAGCGAAATT
ATCGCATATTAAGTATATTCGATTGAGCTCTCTTACGAAATTAGAAAGAATCACGATTCAGGTTTGTTCC
CAATTAGCAAGCGGATTCGTCAAATTACATAATCTCTTTCATGCGAAAAAATGTATAGGCTGTAAGCAGT
TTGAAGGAATATAAGCTAAACTTCATTCGATTGATCCAGTAAAAGGCGATTCGTAAGATTGTCGGCCTGG
AATCTATTTAAAAAGATTTTGACCTTGTAAAGAGGTTTGATTTCTTCGCATTTTGGCGGGCCAGTCTTAA
GATTCAAATATTTCGTTTTCGCAGGGTTGAGGTTATGATCTTATAATCACGATAGCGATATTGGGAGAAC
GTCCTATCAGTCTTGGGAGAGCCAGATGCGAATGGGCCCAATGATTTTAATAAGGCCCTTAGAAATCCCA
TTGTACTTTTAGGATAAAAAAGTTCCGACACACCTAGGTTAGAAGACCTTTCATCATTGGGCATTTCCCA
AAAGATTTTTCGAAAATCGCCCTTGGAAGAACCGCGATTTATCGCGGGCCGGATTAAGCAATAGAGCCAA
CACGTCAAGTAAAAACTTGGTTAAATTTCACTGAAAGAAAGGTCTT--ATTCAGAAATCATCTCTTGATC
GTATCGGCTCTATTCGGTTTGGCGTTGTTAGAGAGATTATACTTAAAAATGAAGCATTAAGAAGAAATTC
GTCGGATTATCGCATTTCAATCTCATTTAGTCTTTATGCACCTTTAATTGAAGCATGATAATCAAACGTT
TTGGAGCCACTAGGAGCAGAATAAAATATTGAATAGTAAACAGGTAAAGCTTATGAGCATATGAAGCCGA
TATTGATCTTGGAAAAACGTCCTAGAAGTAATACCCTTGGCTGCGCAGATTTAACCGGTTAAAGATATTC
GATCAATCATAAGAAAAACATTATAATTGGAATCATGAGTAGAGACTAAAGTAACAAGATGGCAGGGTAC
TCCACGGACAAAGTATTTCATATAGAAAACAGAATTCGTTGACAATTTAGGCTCTACGCAGTTTGACGGA
ATAGTCTTAGATAATCGATTATTCTTGAGAGCTTTTTCAGGAATACGTAGCATTATGAAGTTGGTCTCTA
TTTATCAAGATTTACACCTAACAAACAGGTATGATTGGACAACATTCTGGCGGCCCAAAACAGCGAATAG
TTTAAACAATCTGCTCCAGGTTTTTCTTATACATTTATAAAGAAGATAGATCCTTTGGAGGAATGTCCTA
CGCGTTCCACTTCCGCGCAATTCCAAACGAAATTTAAAAGTTACAACAAAAACAATGTATCCAGTTATAA
#NAME?
TTAAACGGTTGAAGATAAGCATGATTATAAAGAGGCTCAAATATAAGAACTCATCATTTAAAGACACCGA
TTTTCGCCGGGGAATCTAACACAGAGTAGCGCTGTTAGGACTGATATATTAGTAGCAGTAGCTTATGCGG
AAAAAAATTTAAGACGGTTTGAGGTTAGGAACTAAATCCTGGGTCCATGCCCACGCCGGGATCAATCTCA
GAATATCAGAGAATAGAGGTTAGAAACATTTTATAGGACCTTCATACTATCAACATAGGACAGAATATGT
AAATAGCCGAGAATAGAGATATCGGACAATGAAATAGACAACTTGAATAGAAGTGGACGTCTCAGTGGGA
GGATGCAGGTTAGGTTGAGAGTATGCGGGATTTTGATTGAGAAAACGTGGATGCCTAATTGAAGGAAAGT
GGGTGTTTATGGGAGGAGGAATTTGAGGAGTCGTAAGCACGGAGATGCCAATCCGTGGGAGATTTTGGCG
GTGTAACCTTGCGCCCATGAGCAAGGACCCAGACAAGAACAGTTATGATCTAGCCCGGATATGGCGCATC
GTTGGACCATCAACGGATACGCATGATCATATCCATGGCGGGCACGGATTATATGGGAAGCAACGGAAAC
GCGTGCTTGAACATATAACAAAGGCAGAGTATTGGTTAGTGCATGGCAAAGCTCTCGTGCCAGTGTTCGA
TTGAGAAAGGGCTTGATAACATATGTGCGCAAGCGAGATCGCACTTCATAATGCCCTAACGGGCGCTTGC
GATATTATTAAAGGAAGCACTTGTGTTAGAGATTACAACAGCCAGCTAAGCAATTCCTTTTTAGAGCCCC
GGCGGAGCTACCGGGAGTTTTATTCATCAGCTCTGAAGGCGCAATTAAGCGATTGGGGGGAGATACGCTT
CCATATGAACCAGCGGGAGTTCGCTAATCCACAAGTATTCATACGAGGCAATTTTTTCGGGATTTTAATC
GGATAGCCGCATAAGTGGATTCGTTCCGGTGGTCGCGCCAGTAAGCATAACAGTGCGGAATTAATTGACT
GCCATTGCGATTGAGCTTTCCATTGCTCGACTGAAAACACCAAACATTGCAGGGCAAGCTAGGAATTTAA
CACCCAAATCCCATGCGTGAGACAGTGCATATTAACGGATAAGGTATTGAAAATCCTTGGGAGTCAAATT
ATATTCTTCGCAGATTATAATCAACCGATTGGGAGAATCGAGACAAAATTAACCGAAAGAGATTCTAAAA
GCATTCGAGTACCAGGTTGTTCATACAAGAAATTGGTCGTACCAATATGGCCGTTTGAATGATTAAAAGG
AACTCCAAATTTAAGCTTAAGTAAAAGAAAAAATATACTGGAGTCACACTCTGGGAAAAGGTAGGCGTGC
ATAGTCACGAGGTTAACGGGATCAGTATGAACGGCACCATAGGTCCGTGGATCCACTTGGCGATTTAAGT
CTGGGACCGTGAAATTGGATATTCTCGAAAACCTCCATCACGTCGCCCACTTACCACTGAACAACCTCAT
TTGAACGGATAAGTGTGATTTTGCCCTAAGAGGGGGAAATGGCTTTGGGGGCGGGTGGAAACGTTTATAT
GATTATAAAAATGCAAGCCAGGGGGTTCGTTTGGGGGTGGGAAGACAGGAGGAAGATTTACAGAATAAGA
TCAAGTATGAGAGAAATTTCAATCAAGTGCTTGTTAGGCAATAAGACCCCGGGCAGATAGGTGGTTACGC
TTACATGCGATATTAGGAATAAAACAGAGTCTTTTTATGAAAATTTCGTTGTCAGCGGTCGAGTTCGCTT
CTGGCGATCCTCGCGTGGTACACCACTTGCACGAATGGGCTTCAGAAGATACTCACAAGAGGTCATACTC
ATCAGCGTTAGTCCGCGAGATTACGACCGCCCGCACACTTGCCATTGAGCACACGTCTTCAGGGTTGCGC
AAGGATTACCGCGTGACCTTGATCACTCACATCTCACCGGATGTGGGAGACATACGACGCCACAGTAATC
ACTTCAAGTAAAGACTCAGAATATGCATTTGGCTGAGATTTCGAGAGACGTTACGTGCCGGCAGAAATGA
AGTTCTTCCACCTTTTGTGCGAGTTTACGGTCCCGGAATAGTTCCTGACAGCATAAGGTTCAATATTTCA
GGCATTGAGATTCCGACAGCTTTATTGTGGGAATGAGAGCATAAAAGCGAACTTACATACTTAAATCGGT
ATGCCCGAAGACGTTGAAGCGAGCGAGAGTATTTCCAGAGACGGCACTGGATTTACGGCAATCCCTTTAC
GCTTGAATGGGTATCGGTAGATGAAAGATGATCCATGTTTCTGGGGTTGCGAATGAAAAAATATACATTT
GTAAGGGCGAGAGTTCGAATAAATGAAAGCAAACAATTGAGAGCATTCTTCTGCGAGCGAACAAAAGAAA
ATGAGCACCACAATAGAAGCAGGCAGGTCAGCGTACGTACAGATATAAACTTTTTCGTATGAGAGTGATC
AGGCCAGGGGATTTGATTAAGCACTTCCTTATATTTCATTCTATTTATGTATTTAATACTTTTAAACCGT
ACAAGTTTGAGAAGGCAATAATCGAAAGTTACACGCTCGCTATTTTCAGCGAGATTACCAAATAGAGAGC
CTGCGATCAGAAGAGCCAAGATATCGCATCCAAACAGCCAAAATGTGCTTAAATAACAGCCACAGAGCGA
AACTGTCAGAGCTCGACACTAAATCAAAGACAGCTTAAACTTGAGACAGTGAATTTAGGACAATAATCAA
CTTTAATGCATTTTAAATAGCGCCATTTCCTTACGCATGTGGCAGAGAATAATTGCTTATTTAAGTATGA
CCAAATGGGGGTATATATGGGACGGGACGGAATCACACATAGGCATGCGATTTTCCCAATTTGTGTCAGA
GACTTTAATCCACCCAAATTGATTATAGAAGAGTAAAAAGATGAAAAACAAAATAAACTGTTATAAGTCC
ATATGATTCCTTGGGCACGAGAAGGTTGGGACATGAATGAAAGCTTACGAGGATAAAGTTGACCGGCTTT
GCAAGCAAAGGGATCTTAGTGAGAGTAATTTTGAGACATTGTGAATTTCTGATCTCGCTCGGTGAAACGT
GAAGGAGGATTCATAGCACCGCCGTTGTCTGTGGTCGGAACCGAGAGGGATTAGCCCATTCTGACGTTGG
ATCAGCGAATAAACGTAAGACCTTCAAGGTAAATGTGACAAGAGAGTTGACAGACCTCGCTGTTAAGATA
AAATACCAGAAATTAACAAAATATATGCCAAAAATTCCTCGTAAATGATAGATTCGGTAAATTCGAATTG
AGGATTGAGTGAGGTTCGGGGAATGTACAACGGCGCAAGCTTGCGCTAGAGACGGAATGTAATTGAGAAT
AACAGTATAATTTGTTAGCACGTTAGAAGACCTTGAACGTGATCGGGTAAGTGAAAGTGTGAAATTTTTA
ATTTTAACTAAAAATTATAAAAATGCCTTTGTTTTTGGGTTGCACTCAATACAAATTAACGTAAGCTTCC
ATTAGCCACAGGTAGAAACCCGGAGCACGGAGATGTTGGCAATGCATTGCGAAAAAATTCATGAGTCCAA
TCATTTCCAAACGTTTGAGCACGTAAGTCCTAAAACCAAACACAATTTGGAAGGGCAAGGAGATAATTGG
GCGTCTATTTCCGAGGTTAACTGCCCCTAATTAGTCGAGAATAAGAAAACAAAAATTAATCACCTAAGAC
AGAAGAAAATTTGTGTGGCCATCCGCAAAAAACAGAATACTTCCATTTGCCCGACCAAAAGAAAAAATCA
TTTTAATACCATTAGCGGGGAAAGGGAGGGCAGTTACCAAGGGAAAAGAAAAAAGCGTATTCACGCACGG
AAATATAAATAAAATTGAAAGGGATAGAATAAATGAACTTAGGGGCATATTCGAAAATAGAAGGTTGATT
CAGTACCAGGGAAAGTACATAACATTTTACAAGACCAAATGGGGTTGGCAAAGAACGAATGTTTCAAGCC
GCAGATCAGGATATATTTTTATGTATGCGTTCCAATTTTTGTCTAAAAAACATGGAAAGTCAGCGCGAAT
AATTATGGAAATTAGATGTTGAGAAGCTGAATCATCATGCGAGAATACAGAATAGTCCCCCAGTAAATTT
TATGATGGGGATGTTTACTCTTTTATCAGTGCACGGTTGCATACTTTATAAGCCACGTGCGAGCTTACTC
GTGATAATATACGAGTAATTGGTGCTATCGTCATCAAGTGTCGCAGATATGTCTATCTATTTCAGTTTAG
GTTATTACGGGGTTAAAACCCGGATTACTGGTACGGGTGTTTGCGTTTACGTTCTTGGGTACGGTATCTT
CCTGGACAATGGTATGGCGTAAATGTACGGGTCCGAGCATCCGTATGGGGAAATGTGACTCTCGGGGGGT
AGGTGGCAGGACTTACAGTTTAAGTTCAACTTGTCTCCTTCTACGCGTTTATCTATCATTTTATATCGAA
CAGGATTCGGCCCTATTCATATAAAACCGATTACGACCAATTAGGCAACTGCAAGGATGGCACATATAGG
GACCGCTGCCAAGATTTTTAATTTACGTGTATCTGGACATGCTGAAGTGGTTGCATCTGACCTCGTATGG
GACCGCAACCTTGCACCCCTGAATTTCCGATGTATTTTCCACTTAATTTTAGGTATCCAAAACTATGGGT
TTTCATGCGCGTCCGCGGCTATACGTCCTTATGAAAATAAAATTCAAACCTTAGAGCCGTGCACACGTTT
CTTTGGACTTATACATTGCTGGATGGGCACATCCTTTCAAGCCTACTTGGATTTATGCGATAAAGTACTT
ATATGAGAGGGAGACACATTAATGCCGAGATCTAATTTGAGTGCGAGATTGGATGATTCCTATCTGCGGC
GGGCTGTCACTGGCGGATGTGAAAGGACGTAACAGAGACATCTTTTGAACGACAATGAGCAATTGTCTAC
TGGTGCTACCACAGGATGGTATAAACCACAGAGAGATTTA----------ATTTAACAATCAAAGACTAA
ACCTGAGTAATTAACAATGTGGCCCGCACCATCTTCGCGCACGACATTTTCAAGAGGGAAAGATAGCCGC
ATATTTTTGTGCAAGCGCAAAACAAGGATTACAAGACAAGCGTTGCGAATACGAATATCAACGCAGCTCT
CAGAGAGTATGAGATGAAACCGAGGGTCGGACGTAAAGAATTAAAAAAATGCATCTGCGGGATTTTTTGC
CATCTCTGTACTGCAATTAAAATTGAGTGTAAATATTCAAGTATACGATTGCGAGGGAGTGCCAAGTTAC
ACTTGAGTTCATTCATGAAATAATCAAATCTTCAAAACGCTCTTTTGCTCAGTGAAGCTCGCATTTAGAA
GCAAGAATCACAAACATTTAAATAGGAACATTGGTTGCTTCAATATGAGAATCTGAATACGGGACAAAAA
ATGGAACCGCGGCTGACTAAAAGGAATTACGCCCTTTTTTGCCTAAGATGTCGATTCAAACTATGACGGA
TTGAGAGAGGGAATGATAGCATACTTATAAAGACAAGGATGACAGCAAGATTGCAAGACAGCCAGCTCAT
CAAAATAATAGCTTGAAACCGCATAGGACTAATTTTAGGATAATATAAAGATACATGCCAAAGTAAGTTA
GAACTGATGGTGACCATGGTAGGCTGCCTGGAGTCTGAATGTCCTGGAGGTGAGGCTCCAATGCTCGCCC
AGACGAGATGATGGTGAAAGTGGAACGCTGCCACGATTTTAGGTCGGTTATTGGGCGAACACAGAGATGG
TTGCTAATTGTTATCTTTTGGTTTTTGTCACCTTATTCTAGCGAGTGCGGTTGACCTGAGGATCAAGCTT
GCAACGCTAAAAAGGTAGAACTGAGTCGTTTCAATAGACCGCACCCCCTTCTGCATCAAACAATGAAAAC
AAATCGTTGAAATAGGAAGCGGTTTTTGGGTCGAGGTTCCCACTGTACGAGGAGTGAACAGCGGGATTGT
TTCCGGTTTTTTCTTAATACGGTGATGGTGGTGGCGGGTATTCAGCGTTCGCACAAAACCATGAAAGAAT
ATATGAGTCCTTGCCTAATTTCGCTCGGTTACTGCCTTGCGCTGCAGATTACAGGGAACTTTGTGAAAGA
GAATACGTTCCCCGATACGCACTTGAAGCGGAAGGCAGCTTGGACGTTTGACTGATACAGACGAAACGCT
TAATGGTGTTGGGTCTATATCCACCTTTACGCACTCGTTTATATGCTTGTGCGCCCCCGTGAATGAGGAT
CGGACCGTGCGGTCTTCTTAGGAAAAATATTCGGGCGTATCCAGTCGCGCATGGATCATTTACCATTGGA
GCGCTCTTGAGATGCTTAAAGGGGCCTAGACTATGTCTCATTTTCTGGGTTGTGTAATGGCGGATGGACT
AGTACGTTGGATCGCCTGATTCGTGCTTACGCCCGTGCGCGCGCGCGTTTCTGTTACCATGGCAGGAGTT
TCGAGGATCCCTGGATTCGGACTTAATTATCTGTTTCAGCGACAAAATTTATCACCTTCACACTGGGTGC
GGGTTTGGGGTCCTTTAGGCATCAGGTCCTGTACTCAGTTATCGGAACACGAAAGATCGCAAAAGGTAAA
TTGGCAGAGAGAACTAAAATGTGCGCCAGGTATTGGCGTTATTTCATAGCAGTTAAAATCCGTCCTCATT
TTCTGGATTGCCGTGTGGATTGTTACGCATTCGTAGACATGCTTAATTAAGGTTAATTAACATCGTGTGA
AGCAGGCGGTATAAACTGGCGAATTTAAAGGCAACTGGATGAGTATCAGACGAAGCCAAATTCCCTGATT
GCTCGGGATCCTCCGTGCCTGTGCCCTCATAAGGATGGTTCCTGTAAGGTCAACGTGTTTAAGACCGGCG
TTATTCGTCATTATCAACGCTTGTGCGGTGGCGGTCATGCTTTAGATTGCGTTTGACCTCGACCGTCTAA
CCATTGCGCAGGATTTGTATCCTTATGCAGCTGGGTACGATCTGGGGGTGAGATACGGGAAGGTTCAACC
GGCTTGAGTTGAGGGTGCATACCAATGTTTTCGGATCTTTCTGCTCATTGCATGGTTATGGATTGACTTT
CGGACCAGACGGGACCGCCTGATTCCAAATTTGGATCATTTTCTGCAGTTTTTGTTGGTTGCTTCAGCAC
GGCTTTGGCCGGATTGATTCGAGGTAGGGTACGGAAGTCACCGTGCCCGCTGGGCCGAGGTTAACCTTAA
CCGGGGATGCTCCACAATGCGCGGACGTGGATTTGCGGATTTCATTACGTAGCCCCCACGCTTAAGGCCT
AGATGGAAATGAACGTCTTCAGAGATTCGCGTTTTTAGGCTTATACTGGGACATTGTAGGTCGCACACCC
CTGATTTTGGCCACAGTACATGGAAGGGTATTCACAGAATGACAAGGTGAAAGCTTAAGAGGTCACCCGC
GAGCTGTCAGATCCGAAACTGCTTTAGATAATGGAAAACCGCAAGGGGCTTTCGGCGGCCATGAAAGGGA
GGATGCGAGCTGCTGGCACCATTTCAGAAAGAAAAGGACTATGTAGAGATCCGCTTTTGAACTTCCGTAT
TTGTGAAAGAGGATATAGGCGAATCCTTAGAGGCGATCAATAAGATGACAGTGG----------------
#NAME?
AAGTTCGGAACTCTGGGCCAGTGCCAGCGGGTATGTTTTGACGGGCATACCTTTGAGTGCCATTGTCCGA
AACCTTTAGACAGGTTATTTATCCCATTGCACTTGGTGGGGTGGCCGGGGGAATAAAAATTACCTATTGT
GTGGGTTTCATTATTCTCGCGTTTGGTTGGGGCTTACATCATATGGCCGAACCTGAGATCTTCCTTTTGG
TAGATGAGGAAAAAAAATACACATCTGGATCACTGTTTTTGGATGGTCTTTTCTGTATAAGCCTTTATGG
GGGTTAGAACTGGCCCGGGGGGGAGTAGTTATAAAACCACTTAACCTTATATTTGGTAATCTAATCCCTT
GGGGGAGGTGATGTAGGTAAAAATGAGACTATGGGGCAGTTGATGGGTATTGATGCGGGGATTGCAATTT
ACAACCTTGCTGGCAGAGGCTTGTTGTCGGGAGCTATTTCTAAGCTGGGCCTTCATATGGATACGCTCAA
TTGTTGTAAAAAACGCTACCAGGATTTAGGCCACGGCCGAGCTCCAGCCAGCTTACTTCTGTCGGACAAG
TTGGGCAAGTGCTCGCCAGGCCACGGCTGGAATATTATAGTCCCAGGGGAATATTTGGGGGAACATAGTT
TGGACTAGGCCCTGGTGACCTTAGGGCCAAGGTTGATTAAAAATAAAAGAATCACCTGCAGAAGCGGCGC
GATAATACCAGCCCTTGGTCTTAATCGTGGGGGTGCACGAATAATCTTAATAGTTCCCCGTCTGTTACAC
TCCATTTTCTGGTTTTTTTTATGGCACTTGCAGCGGAGGCAGGCGCGCGCGGTTGAAAGGATAAAGGAAA
GAGCGTCTTCATAGCCCTGAATACATGCATGGCAGAAAACCGGGTGTTGACTATGAGATGGTAAAGGACG
TTGTTTGTGGTGTCGGCTCTTTTTCCTGGCTACTTCCTGGGGTGTTACGGACACTTGTACTCTGTAACCA
GGCTGCAGTCTATTGAGGTGAATTTTACGCGCGTTCACCCGCAAAGATGGCATCCTTTCTTTTGGGCCGA
GCCAGGGATTACCGTGTGCAATGGGGCTTGGCTTATGCTTCAGGTCTTGGTTATGGTTTGTTAGCATTGA
ATGCAGCTGTGGATAGCCTAAAGCATGCTTTCGGCCATGCGTTTGTTCGTTTTTATTACCCTGGCAGCAG
TGTTTTGCCCAGTTGGGTGCGCATTTCGTTCTCTTTCTCAGGTTCAAATGACCTAACCTTCAATATGGGT
GCGGATTTGGGGGCTTTTTGGCATCAGGGCACGTCAAAACCTTTGAGAGGGAGCGCGAACTTAGGCTTAC
CCACCATCGAGAACTATCATGTACGCAAAGTTTGTCCAATTTGGGTGCTTTCAAAAAGTGCTCATTTTAT
CTTTGTCCGTACGGATTGACAGGCTTGGATGTGGTTGCTTAATTAGGCTAGATTGTTCCAGACTAGGCGC
GAGACCGATTGAACTTTAACAAAAATTTCTAAGAGGATAGTCTGATGCGCCAGACACCCAGAAATTATTT
CCGAGAGTTTCCCGGGAAGCCTATTCGGGGTCACGGGACGCCTTTCGAATATACAGATCGTATGGTATCA
AGATACATCCGCCTTTGTGCGGTGTTTTGTAGACGGTTGCTAGAGTTTGGACCCAGCCAAGATATTACCA
GACGCACAGTCCCTGTAAGACGTTAGGCAACAGACTGAGATTACATCGAATCAACACCGTGCTACCATTT
ACTTCGTGTTGCATCAGGTTGCATCCACGTTTTTTTGGGCATACTCATCATTATCAAGATGCCTAGACAG
CTGGGAATTTAGCCTTAATCGATAGGAAGTGCCCGGTGGGACACCCATATGCATTTATCTTTTTTTTTTT
TTCTATATTTCAATTAAATCTCCTATTTAAAAGTGAGTGATGGCATATATCTGCAATTCCGAGCTAGTAT
TTAGCCTTGTGAATTTCCGTATCCGTTTTTTTTTCTGCTTGTTGCAGCGCATGGTTCGATAGGGCCAACC
AAAAGACCGTGATTAACGACTCTTTTTGGGTTTTTTATCTGTTTGCGTTTTTTCAGTATTTTAAATGAAT
GCACGTCTAGATTTATTCAGTTTTATGGATACGGTATCGTTAATGCTTGGCCATTCCAGATTCGGACCTT
GAGACAGAGAATGAGCCTGTTAGTTTTTCTACGGACTTATGTATTTTTGCATTTTTAGGACCCCAGATGC
AAATATAAAAGTCTTTCTTTAGGTACATCTTCTTTTTTCTTGCATAGTAAGCTTGATTGAGATTACAGAC
GTCATTGACAGAGGCAACATGTTTACCCGACAGTAAAGGGAACGTTTTAAAAACTGTCCATGCAAAGGGG
ATACAAACAACCAAATGGTTGACCGATCTTAGTTGCACCCTCAGGATCGTAGGGTTATGATAATAAAACC
ACAGTAGAGGGATCTAATTCGATTCACCAGATAAAGGCGAATTTCCAAATCGAATTACGAGAGACTTTGC
ATGCGGCAATTTATCACCAAATGTTCGAAATGGGGGGGAAATTATAATGCCAATCATTATAAGGATAAGA
AAGTATCCGAATCACTACCGTCAGGAGGAGACGGACGCACTTAGTTAAAACCGAATCTACTCGAATCAGA
AAGGGAATACGGATTACTAAGAGAGAGGGATTATACCGGAGTAAGCAATTATAAGGAACCAAGCATGATC
ATTAATATAAAGCCGAGATGGAAGTTATCGTTATGACGTATCAAGAAAAATTTCTTACAAGCATTCCATC
GTGACACGACAGGACGTAGATCGGGTATCCTAAAATGGTATGGACCGATAGTGTAAGAACGAGTCTGCTT
TTCGATACCCCACCGGGTGACCGTGAGCTCGCGCATGCGGGATCTCACGCACTGACGTGTTGACGATTCT
ACGCTGGATTTAAGGCAAGCTAAAGTGAGCGTCCAATCACGACATATTGCTAATGCTAGAATGACTTTGA
GAGGTCATGCAATTACGCTCATATGGAAGTTTGGTTAAGCGTAAGCTTAGTTGAGAATCGCTCCGTGCTA
TTAAACTTCAGGCCGCACGGATATGTGACGGACGATGAAATTGGCGCCTTCTGGGCACGTAACCAACTGG
TTTCGGAAAATAGGCGGTGTTAGAGGTTAAGGGGTTGATTCTAAGAGAGAAAATAATCCACCTTATCGTG
AAGAAGTTTTTATCATGAGCGTAACGTCGTGCGCTCGGGAGTAAGGCATACTAAGTACGCGCACATGAGA
ATTAGAAGGCGATTGCAAGCCTGGAGATATGTATATGACTGTATGGTAACGCATCATCATGCATTGTCCG
AAAAGAATATTTCATTCAAGGCGGAATCACTATCAGCAAAGACAGGATAATTCGGTATTGAATGATCGAT
GCGGGTGACAATCAGCGGACGTGTGGAACTGAGGGACCTTATATAAGGTTTAAAACTTTTATAGCATTGA
GTAATTCCCAGGATTTTTGACAGATGGCGCTTAGAAGTACCCGTGCTCGGGGATCATGGGCAATCACACT
CTGATATTGGAAGAGTGTCTCATTGGGGGGACATGGCACCGAGGATCAGCGGGCACGCAACGGTGCTTGA
TCATGTTTGCAGAAGAGGCGGATAGTGCGAGGCCCAATTTCGGAGCGCAAACTGGGCCTTCAACGCCTGA
CTTGAAGAATACTTAATAACTCACGAACGTATAGGATTCCTTACTTGACACTCGATTTAAGCATGTAAGA
GGAGTTAAAAGCGCGAAGTTTAGTTCCACCGCATAGTTCAATCAAACTGAAACATTAAATCCATTTGAAG
AGAAAAAAGCCGTTACGAGGGGAACTTTCTAATAAGAGAGATCTGCTTTGGAGAACTGCGGCTTGAGATT
CAAATTCAGGGGACCTATATGGGCAGCAACACGGACTACTATCCAGTTATGGTTTTAGCAAGTACCCAGT
AAGTCACTCAGTCATCACAGTTATTCTGAGGTGCAAGGCAGTGACTGCGTATGGGGGAGTCCATGATTAA
GAATCTCAATACTCTAGCGAGAGACTGCCTATTTCCACTGCAACTTGCAAAATCAAATCAAAGAGACTTA
AGTTCGTTATGCTTGAACCATCACATAGAAGTATGAAAGTTTAGGACAGAATGAAGAGAGTTAAATGAAT
GATTAATCATGAGCATAAAAGCGTCATCGGCTGGGCGCTTGTTCGTTCGCATGCAAGACTGATTGGATTT
CATGGCAAATGAAAGTACATAACGATCTTCATATATAACCAAAGTAAATCAGGCACAAACTTAGAAGAAT
TTACTTTTGTACCCCCAAGAAACTTTATGAAAATTCAATCTCCGCGTAAGCATTTTCAAAATAAAAACTG
TAAGCCTTGAGCATGATTTTTAGAGTTCAAGCAATTATGAACGCGAATCAATTTTTGGTTGACCAATAGC
GACACATTCGTCACGTACTTCCAAGGACGGAAAAATAGGTGCGTATGCAAGGGACAGTGCGAGCATGAGC
GGGCGAATGTGGTAGAGATTATGAGAATGCAAGGCGTTGATTGAAATTATGCACCCATGTATCCTTATGC
AATTGGCGTTTTGGCCAGGGTTATCCTCCCAAGCGGACGTACAAAATTTCGATCATGCGATTAAGCGGAA
TTGATACGGTGACGACGGATATCAGTCCTTGGAAGTAATTTCCGAAGATTTTGCAACTATGCATAAGATC
GTGAAAAAAGCCTCGGTCCGGGAATATGAATCGTTAATTCAGACATAGCCTCATTCATGAATAATTTTAG
ATGCAAAAGTATGGTTGTAACTGCTTAAGCGGAAGCACCCGCCCCCGTGGCCGCTTGGCACAGGGCAAAT
GTATTTTGAAGATAAAGCAGACAAGACATTGGTTGTATCCGTGAATACGTTAGAGAAGAGTTTCTTATCT
AAACCCCCGCTCGTTTCTGCAAGCGCGGATGAAAGGTCGGTCCCAAATCAAAGTGGTCATTCCAAGCATT
AACAATGCGCACAAATCCGATTAAACAAGACTATAAGCATAAATGTTCGGACGCAGAAATGGATACGTAA
ATACACAAATGAAGATATGAGATTAAACCTACTTTTGAGCGCGATTGTAAGAATGAGTGTTTGGGTGAGC
TCAGTCAAACGGATATATATGATCGCTCTCAAATATGAGACAGAAAACGATTGAATGTTTGAAGGTCCGC
TCAAAAATGCATTTAAGTGTAGTCATACGGTTGGTTAAGAGCAAGATTGTGATCGCCCAAGTATAAGAGC
ATTCAAGAGAGCGAGAATAAAAAATTGAGAGTGAGCGTGTTTATAAATATCAAACAAGTACTAAATGCGA
AAAGGGGCCGAAATATTGATAGGTCTGGAGAAGCAAATGGGAGTATATGGGTGTAAGAGCTCCCAAATCC
GTAACGTCGAATGTCGGCGTATGTCGACAAAAACACCGCGATGAGGATCAATCGTTGAGAAAGCGCGTTT
ATACCAGAAAAACCAAGGACAGATTTGGCCATGCAGGATTAGGAAAAATTGCAAATATTCTTGCAGGAGT
ATATCTAGCCAAAAACAATTCGAACACAAGGGCGCTCGGGAAGCAGAAGGAATAATTCTTGGGATAGCCT
CAGCTTGACCGTTGTTACTCAGCAATGAGCACAGAGACATACAGTAGTCGAGGGGGAACTTGATAGGTTT
CCGAAACCGTACGCAGGCGCGAACAGATGGTCGGAAGGGCCCGATATGGTGCGTATAACCGGCAATCTTT
GAATAAGGGTCCGAAAGAGCAACAGCATAACTGCTCTAAACTCCATAAACAATTATACAAAAAC------
#NAME?
AACAATTAGCCAGTATGAGAATCACAACACTTATACAGTCAGTTTGCCAACTAAAAAAATGATCTCGCAC
TGGAACGCAAATGTGGAAGAATGGTTAACTAAAAAAGGATACCAATATTTGAAGGGAACGATTACAGGAG
GTAAGCCTGCGAGCACCGAAGAGGATAATTATGCATCGTTTAAAGCTAACCCGGACAGAACGACGTTCAC
TTGAGAATAGACAAAACCGAAATCCTATAATAATCATACAAAGGCAAAAACAGGGTATACTCAGCACGGG
GGGGCAAAAAAATAAGTTATGATTAAAGAAAAATAAATTTGCAAGTGCAGATGATAGACCAAAGAAGCCG
ATGCCTCTCATAATGAGGACAAAATAATCTCACCAGTCTTTCATGGCATTGTACTCGGCCGAGCACATGA
GTGGAAGCTTCCATGCTAATCCTTGGACGCGTCAAAATGAATAAGCGGAAGGGGCAATGTAGGCGCGGAC
TAGCCAATTTGCAAGAGGGATTGTACCTAATTCCTCAGGAGTAGTTTTAGAAGATGTAGCACATGGCAAT
GGAAATGATAAAAAATACATGGAAGCGGCGAACGTGCTGGAAAACCAAGTAGGGATGTATAACCGTGACA
CCCAGGGGGGGAGGAATCCCATGGCGAACACCATACCCTGGGAACCGCTTGGGTAAACAGCCAAAATAAG
AATCTAATTTCGAACGAAATGTAGATAAAGGGAAGTGCAGAGAGAGAAAAATTTAACTGCAAGGTTAGGG
GCCATCTCTTTTCGGTGCAACACAGTTTAAGCTTAATATCTAGTGGCGAACAAAAAAGAATACGCGTTTG
ATACAGATAAGCGGGTCGCATAAAATAATAAGAATTATTATTTTAAAATCAAATGGTTAACGAAAGTTGC
CATTATGCTTGATCGTGCTTGAAATTATAGATATTGATACTAGCATATCAATGGGGAACATTTGGTCAGC
GGAGTTTAGAGTAAAAATAAGCAGCCGGGAACGTTTCTCAAAGTTTTTTTAAAAAAGGGAATCAGTGGTT
CCTGATAGACGTAGATAAGCAAGTCTAACATTAAAGAGAAATACGTTTAAATAACCAAAAAAATAATCAA
CGGGTAAGCAGACTACCGTTTTATCAGAAT----------ATCAAAGAGCTAGCAAAGGATATTAGCTTC
CCCAAAGTCGAGATCTGACAATCGGGAAAATACAGAGCTTATCTCTGATTATCCTAAGCCTGAAATATAA
AAATTTGATCGCGCGCAAGCAAAAAATAGGTAAAAAAAAACTATGTAACAGCTTGCAAAGGGCCGCTTAA
AGTTCACCCGGCCAGGAGGCTTAGATCAAACCACTGCAATACTTACGTAATTATGTTCATAGTTTTGGAC
AAATGGATACCAATTTAAAGACGGAGGCATCCGTACGTTTCATTGGCCTGTTATACCAATAAACGAGATC
GAGGTAAAGCATCAATGGTATTGAGTAGGAAAAACTAGAAGCGATTGGCATTAAAAATAAGCCCTCTTAA
TAATAAGACACGATAATCAGGAGTTTCAATGGCAACCTACACGAAACTAAATGGGATTATGAGTTCGGAT
AGATGGAAGGTTGCGGTACAAAAGCACATTAGCGGGCCATTCCAGGTCAAAACAAGCACCGGTCATAGGC
GGACACCCGGAGGTTTCCGGAAAAATGCGGAGATGGGGCAAAATACATAAAATTCAATATGAATCAACCA
AACAATATTTATAAGGTCGTCCGGAACCGGAGTTATAGATAAACATGCAAAAAAGGTCCGATACATACTT
GATGTCTGAGAAACGTCAAAAGAGAAGGATTTCGTAACACACAAAAAGAGAAACCCAAAGATGACTAAAA
TTTGCCAATGAAAACACAATTTAAGAATAAATACGATCTTCAAATTTAAAAACAATAAAAAATTCAAAAC
TTCGTAGAAAATCAGAATCCAAATACAAATGTTTAACGGGCTGGGAGCTCCAAATCAAACCTGAAGAGAT
CAGACTATCTATAGGGCAAACCATATACAGTCAAAATCATGCGGTTAAATAGGAGAATCCATGGATACGT
ACTTAGAACAAAATTAAATTTTAAAATTATAATTGCTTCCAGATAGGATTCGGGATAGAAAACATTGAGG
AAGGAATAAATTGGTTAGGACATTATTTCCGAATGATAGAACGTGAAAATCGGGATGAATGCATGTACAC
GCAAACGAATGAGGTTTCCTCTCAGGTTGGATCCTTAGAAATTCCGATGGAAAGCCATACATGATCAAAT
AAGTATATGAAAAACAATATATAAGGCCAAGGGATTCGCAACTTTCCCCAATAAATGACAAATCACGATT
ATGTTCTTAAACTAGAAAACAGAACATTTAGGTTTCAGACATTTAAAAATGTATGGGTTCAAGGTTTAAA
ACCTGAATCAGGGTGGTAAGGCCAATGAAAAAAACTATTTAAGTGGTAAGCACCGTGAATAAACCCAAGG
ATACATGAGTGAAAAAACATATAAATCAGGATAAAAGAACGTGGCACTGCGCAGATAGTCATAACCCCGA
CCTAAAGGAAGGATAGTAACAAGAATATAGAAAAGTGGAAGCGGAAATTTTCGAGAACGTGAGCTCTTCC
GACTGCGAATCACGACAGTTCAAATTTTTAGAGGTTGCGAGTTTAGTTTTCCACATACGACCACGGAATT
GATTAATTTTGGAAGATAAATTAATTCCAGTAAGGTAGCGGCAAAGAGGACGACTAAGGCCAATTAATCC
GCAATTACAGAAGAATGATTTTGACCATAAAAATACGAACGATT----TTGAAGCAAAAGCAAAAATAAA
AAAGACGTTTATGGGATTCCTTATACAAAGGGACTTATATTCGGACGACGGTATATAACAATGTCGAGCC
GGATTATAAACAGATTGAAAAAAAAACAATTAAGGCAGCTATTCAAAGGGTCTGTTAATTGAATGAGCAA
GACAATTGGTAGATGAAAACCAAAGTAAGCTAGTTTTTAGTCATGGATAGACAAGATTAAAAAGTTACAA
TAGCTTTTAAAAGCTGTTTTTAGAAAAAGATTCAAAGAATGGGATCTCATGAAAATACGAGAGAGCTTTT
ATGTTAAGAATTCGCCAAGACCGCACGTCCGTGCCACAATCTTATCAGTTTTGACCAACGTAGATTGGGA
GTGGAGCAAAATAAAAAACTGGTTAAATCCAATCTTAGGTTTTCCCCAGAATTTGCTCATGATATTATAA
TTAAGACAAACTGGACTTGAGAATGACACTGGAAAGCGGTAGTCGTGGGATTCTCAAACAGTAGGTGGCT
AACGTTGAAGATATCGGAAGATATATTGGATTGATCTTAGTTTCAATTATAACCAACCTTATGCTCATCG
GATTTTGGTCAGCACTTCCATTATGACAACAACCTTTCGACTACCAAAAGCGATAGGCTTGGCCGGGGCT
AAAAGACGGCGGTTGCGTCGGATTCACCAGCATAGGCGATTGCCGTGAACCCGAGGCCAAGCGGTTATGG
TCTTAGATTAGCAGGTAAAATAGGTTATGAACCCTTTAAAGTAGTCGGCAATATCTGAAAGACCATTAAT
ACGCGAGAGAGAAATTCGATGCCCGCGAATTCTGGATTGAAATAATTGGGGAATATCCGTAGTAAGCAGA
TTATACACTCCCGACAATGATAATGCGTTCACATCAGTATTCGCGCACTCTTATCCTTTTGACAAAGAGC
AACGGCTTATGGTCAAATCAAGCAGCGTCCTTCTTAACGAAACCATGTGGACGGTTGAGCAAGTGCAAGA
TCGGAGGTGTATAGAGACGAGGATATAGTAGTTCGCACAAATGGATCAGATTGAGGAAACATCATACGTT
AAAATATAAGTCAACAGAACTGATAACACACCATGTTGCCGGGAAAATAGTTGGCAGTATGCGAGGGCTC
ACGAAAGGGAATGCCTGGAAAAATTTGTTGTAATCCTGGAGGTAAATAGAGAGCTTTTATAGGAAGTTGT
TAGAGAATTAACTCATCAATGAAGTAGATTGATGCGCAACAAATGGTCGAGAGTACAGGAATCCAAGTAG
GATCTCATTTCATTGAAACAGGATATACATGGTCTGGTGAGCGGGAATTTGTGGAAGTACCCAAGGGATC
GACATTCCGAGGAATTTTAGGCATTTGGGAAAGCAGGAGTAGGAACTCTTAGTTCCAAGCGCAAGGAGGT
GTAAATAAGTTTACCGCAAAGGGAGATTCCCCGGACAAGCATATCGATTAGTGCCAAACGAAATCAGTGG
GAAAATGCGGAGCAGGAAAAGGATATTCAGATTTCCCGCAGAATCCTATTCCGAGGACCCGTGAATGTTT
AACCTTGGGTCCTCAGATAAGTGGCATTTTGATGTTTTGGTTGCGGGATAACGGAAACTTAAATATCCTT
GAGAATTAGGTCGAGCTCAGGCTTGTAAAGAACTCACAGCAGTTGTAGAAGCAATGCTTTAATCAGCACC
GGAAATACTTTTGAGGAGACGGGACTTTGAAACCGTGCGTGGAAGCTAATTTAATTGTCATTGTGAGAAA
ATCAGCAGTCACGGCCTATCTTGTACCACACCCTGGGGCGGCCACAGGGGCAAGTTGGGAATGAGTTGGC
TTGAGCTTGGGCGCTAACTTCAGATTTTACGTAATCGAGAATCAGGAGAAGAGCTTAAGCATGTAAGGAA
CCATCCAACCGGACCCGATCTTAAGTTTATAGGACTCATCTTGGTTGAATGGGTCAAAATGATTAACAAA
GGACAGAAGAATGAATGATTATTCAAAGGAAAGATTAAGTTCGAAACTGATAGACATCGTTTATAACAGA
TTTAGTACGACACAAAATAGATAACTAAGCTACACCTCATATATGATCTGAACAATATGAACGCATAGAC
AAGCAAGTATGGCCATGCTTCCACAAAGAGATTATGGTTTAGTCCCCAGTGAAAGATCAGGACATTGAAT
AGATCAAGCGATCTGAATTAACTTTCTCCAACATGATCTTATAACTAAATCCGCGGGTGAATGAGTAACT
AAAAAAAAAGAAAAATGTAAGGATACCAATCATCACTTAAAAACATATACATACGACTAAGGTCACATTG
TGTGTCTCGGGCAGGGTTAAGGGCAAAAGGACCCTTGCGCCAACGCGCGAAAGCGCAACAGCATGACAGG
ATAACAACGAGTACGTAAGGCCGGGCGGAGGAACGCATAGGCATCAGCACGGATGAGTACCTATAAGAAT
ACTCATCCCAAAGGTGCGCCCCAAAACGAGGTATCCACATCACATTGTAGCAGAAGATAAACAAAAAAAC
AATCCCGCTTAAGGTGCCCAAGAGGGGTTGACAGGTTAACACACCCAAAACCAATCGCTTAGAAGTGCCG
GTCGTTACTCGGTTGAGTACGCTAATCCGGATGGCAAAATCAGACATCGTGTCTATAGGGGGAGGTAAGA
TTCCGGGTAGTACAATATCGGGACTTGAGCTCGGGTAAGACGACCAAGAGTCAATAGGAGAAAAACATGC
AAAAAGATATCAAGGAATAAAGAAAACTATAAAACAATAAAAAGACATATAAAAAAATAACAGCCAAATT
GAGACATTACGTCAAAGCTTCAAAATCCAGAAAGTCCCACAGTTCGAACGTGTGTTAGGGCGAGAGGGTA
TAAGATTTGGTTTCAGCAGTATAGGAATGGCAGATGTTATCCGGCTCAAATCAGTGATTTAAATCGTTAA
AGTAGGAGAAAATAGCATTAAGATATGTATGAAGAGAACGAGGAGGAAGCATGAGAGTGGTTTAAACCTT
ACAAGAGCAAATAAATCAAGATGACAAGATGCAAGGGCCAGTAGTGACGTAAAATTATAAAAATAACAAA
#NAME?
AAAAATTTTCAGACAAAATATAGTCAGAGAAAAAGATATTGTGGGAATGTAAATAAGAACCGCCATAGAA
ACAATGTGATGTATGAAATTAAATTCAGTCTTTAAAGGCCTTATCAAGAACTTTAAAAATCACAATAAGA
AAAGATAAAAACATAAACTGTCCGTCTCACATATCCCTATGTGGCAACATGCGTTAAAGGAACACATTCC
ATTTATTCGACAATGTGGCAAATTGGGATTGTCCACCGAATTAGAGCAATAAAAGAAGAGACAAAGATGC
AGATTCTTTCGATTTTGAGCGGGTCATTGGCACAGCAGAGTGAACCAAATTTCCTAATTAACGACGAAGG
ATCAATATGACTGTCAACGCCATTTTACGAGCTAGATTGTAAAATTGCTCGAAAAAAATTTTTTGTGGAC
AAAGCAGCGCAGATATGCGACATCATAGTCAATCTTTAGTAACAAGTGTTGGGGATTTACAATGCAACAT
AGTCCGGTGAAGTTAAAGTTGAAACAGAGAAAGGTTATGACGTTCCAAAAGAGCTCAATTCGAAGATTGA
AATTAAAACACTGAGGATAAAAATAAAAATCCGAATGTATGTGTGACAAAAGGAGCACGCATCAGATGAT
AATTGGATACACATTGATTTGAACAATGAACCGACTGTGAATCCATCCGCAAGAGAGCATCGTCATAATT
ATATTCCAATGCGAGCATTTGAGGCATCTTAGCAAAACGAGAAGAGATGATCTCTCAAATGGCAAAACCA
CCTTGGTTCGATAAATACCAAACAAGTCTCTGTTTCAAAAAACATATCCATTTTCAGAGATATCATAGAA
TAATACACACTTAAACGCAGATGTAAGTCAATGAAGAAGTGACAATGAATGAATAAACGCAGCCGGATGT
TTGGAATTGGGGGGATGAAATTAGCAGAATAAAACACTAAAAAAAACAATTGATAAATCTGAATACGACC
GAAAGAGCTCATATGCGATTATGTCACATTGAAACGGTGCTTCGAGGCGTAGCAGCATCAAGGCCAAAGC
AAATAAGGATAAGTCAGTTCGGAGCTAAGGGCGAATGCAGAGGATGTTCGGAGGAGGTCCTTCAACCTAG
GCGAATGATATCTAAAAGGCCAACATTAGGGTTTGGATAAGTTGCTTTAAGGGAATTTGATCAATTATTA
ATTCCGTAAGGGCCCGTTAAATCAAGAATTGGGATTCCGGTTACCGAAACTCAAAAACGCCCCCGGGACA
GGCAAATCAAAACCTCGATAGCGTAGTTGAGAAACAAAATAGTTAATAGGATAAGACGCACTTTAGTAAT
AGAAGCAAAAACCAGGTCACGGTCGTCTTTCAATTTGAATAGTTGAAAACATTTAGTTGGTTGCCCACAT
CCGCGCAGCACTGTAACAGGCAATACGTAAAAAAAATTAAATTGAGTACATGAACCGGGAATATGAGCAA
AAAAAAAATCAAAATTATGAAATACTAATACCGGTTACAAATCCAACATTGATTGAAAGAAAATTCGGAA
ATAAGGATATGAAGGATGGTTCTTCACTAAGATTTTATGTGATATATCAGAAATAAAAAAACTTAACAAA
GACAGAACAATGGAGAAGGTATCAGTAACGGTACAAGTGTAAGGGGAAAACTAGTTAGGCATATATGTGG
AAGAAAGGCAGTGGGTGGATGGAAGCACGAGTATAAGCGTAAAAGGGTACGAGCAAAACAGTATAAATCC
TTACAAACTATCATCCCACGATAAGGATGAGGGCGCCAGTTTATCGCCTCGCCCGGTCGGGTATGCGGGG
GCGTAGACGTTTGATTGCGGATAAAAATTTACAACATTGGTCAAAAGCCTAAAAGCCGGCACATCAGCTT
TCAATTAGACTTAACAACGCCAGAAGTCATGAATATAATTTAATTCCGCGAATCCCGACCTTTAAAAGCG
CTGTAAATCTACATAGATCTAAAGGGAAAAAGCTGCCAAAATATTAAAGCTTGAATATCAGAAAACTCAA
GACCTTGAATTTGAAAGCATAGAAGCACCCTTGTGAGTAAGCAGAGGTGGGGTCACTACAGTCCATGAAT
AGGCTAAGGGACAATTGCCTAGTGTTACCATTGCAAAAAGTCGGAAAAATGCAAAACTGCAAGAATGTGA
GCTCAAGAAAGGAGACATAGAACGGAGAACCACGATGCGAGCAAAAGCTTGCCATACGATGAACATGCGA
ACCTACCGATCGAAGCATTTGCAACACAATGTCAGTCCTCACAAGTACAGAGATATCAGTTTAAGAGAGG
TTATTAAATTGAGAATAAGAGATTAAAATTTTCTATTCTTAATAAAGGAACAAATCTCATATAATCTTAA
AGATAGAACCGGTTCGGTTAAGAACAAAAATTCCAAGTATGGGGATGGATGCATATTCACTCAAGGATAT
ACGAAAAAGCCGTATCGGTTGGGGGAGTTTTGCAATTCATACTATCGGACGGAGCGAATCTCATGCAGGT
AGCTATCCGGTCGGAATTATATAAGGCTCCGGGATCTATTCATTAGCCAATACTAGATTCTTGCCCTTAA
GTCTGGCTAGGGGATAGAATTAGTAAGCGAGGGGGGTTACGGCAGCGAGCATAGCTGGATGCAGGCTTTG
ACATAACCGAAAAGACACCTAATCGAGGTATTACAGGAGCAGGTAAGACGAGAATAGGTTCGAAGCAGAA
GCCCCATATCAACGATAATTAAAAACTTACGAAATCATATACTTTTATCTGTTTGCCGCTGGATTTGTCC
ATCCGGATGACAGAACTTTAACAGATGGCAAAGCCTGTAATTTTAAATTTTCGGGGGGTTTCACATGGAT
TTGCCTGGATGTCCTAATAAGCTCATATATCACTTTATAAATATCCGATTGAAGTTCAAAGAGAGGGATC
GGAGAGAAATACCAATACAGTATTACCTATTGGCTTGCCAAGATGCATGCTTTGATAACCTAGTTTAATG
GATTAGTTATATGATGGTACACTTACACGGTCATATATATTGTTTCGATTATACGATAGGATGGAAGGGC
TCCTCTATTTCAAAATGTTCGGATCCAAAAATCAAATATCTTAAAGTTACCAATGCTCATTTACTTTTTC
CTTTCTTTATTTTTATACATTTATCAGAGGTCAAAAATGCATATTCGCAACATTAAAATTAAAAATAATC
AAAGTAATCCTTAAATAACAGGGGGTATCCATGTTTGCTCGCGCATACATCCGTTAATTTGAATATGGAA
CAAAATAATTTTTTAGCTTTTCCCAAGGCCTTTAATGTCTTAGGATTTATATATTTAGTATTTAACTCTT
GTCTAACCGAGAGTGCCAAATTAAAAATGGGCAGATCCGGATCGCCGGCGAGACAGAATATTAAAAATTT
GAAACTACTTCTGGTCATTTTTTTTTGTGCATATCCTCATATACAAATACCAATAAATTTCAGGCTGGGC
ACTCTTTTATTTGTGGGTGCATGAACGCAACAATCAACTACTATTCGAAATAAAAGATATCAATGCAGGA
AATTGAAGAAAACCCAGTAAATGGACATGGCAGTGACAGGAAACACTTACGCGCATTCGCACCTGCGCGC
AAAAACACGCAAAATTGAGAATGAGCGCCCGAGAAAGCAGGGATACATAAACGCCAGTGATAGAACCAAA
AGCATAGCCAGTGATGCCGGCAGCGATAGTAAAAATATACGGGCGCCAATGAGGGCATCTGTGTTCGCGC
GAGGCCATCCCAACAGGACAATTTCTGCAACAGTGGGTCCAAGTGTGTTTCTAAAACAGACAGTGAGAAA
GACTCTGACTGTGACTGAGTCGGATTCTTCCATAGATTCCGGGAAAATCCTTATGCGGTCGCTTCTGCCT
GAGAGTACAAAATCACATCAAAGGGAAAGATGGTGAAAATCATCCTATTCGCATGAGATAATCCACCCAA
CGGAATGAAAACTTTTATGCGTGAGAGTTTTCATACGGAGGGACGTGCACGGAGATGAAGGGATATAAGT
GAACATGAATGTGGTTAAGAACAAAGACACATACGGCTGAATTTCAAAACCTGAGAGGATGCGGGAAAAT
GGATTTTTCGGGATCAAAGAGAATGAAGGGATGTCTGCCACCAAACATACCCCAACCATTGAGCGAGTTA
ATTTACAAGAGAGGGGAGCAACCCTTTTTCGGTACGCCCATTTAGTAGACACGAGTACGGACATACAATT
ACGCGAGAGGTCGCGCGAATGTATCCGGGACGATAAATAGGCGATTATAAGCATGCATGACAGGATAGTT
GCATAGGAGGGGAGACGTGGGCGGGTGTTCAAATATGATTCACTAAAAATATAACACCTAAATAGGTTTC
ACAAATGATCGAAATTCCAAGGTTAAGAACATATAGTTATTCGAAAAAAAGACCAATTCTCGAATTAGTT
AATCTATAAATGATAAATGAGACCTTTGTCAACTGATAAAAAATGATAAAGAATATTATATCATCCAATT
AAAACACTAAAGCTGAGAGTGACCGATTTTACACTTAAAACTGGATTCTTAAGACAAACGTTACAAGTGC
GTGAGCGTTTGAAGGTTCATGGACACTTCACAGATTTCGAGCGGGTATTTTGTCATTCGAGCATATAATA
CCGATTTTCAAATACTGGTCGTGTCCAAGGGAAATATTGCGCCTAATCGCGTTTAGGAGGTCTTTGTAAT
CCCCAAACACTGCCTTGACTTCACTATTCGATAAAAAAGATCGGCATTGAAGACTTATATGCGAGAAAAG
TAGTAGTATTGAGGTGACGCCCCATAGAAAAACACTCAGCGCGTGTGACTGTGCTTAAAAGCACATAATA
TCACGTCAAATGTATCGGGAAAAAGGAAGGGGATTAAATTGTACAAAGGGTTTGATGGCCAATCAAATCT
TGAACAGTGAACGGTCGCATACTGAATACCAGTGATTTGTGGGAAAACATGGGATTGCTCGTGCTTACAA
AATACACAGCGAACGGAGAAATATCAATGGAAAAACAAAGAAATTTTCAAGGATTCGCGGCATCACAAAA
TACGGGTTGTAAGTGGCCAAGCCAAAGCAGAATATCCATGGATCCTTTATGGAAAATGCAGCAAACTTCC
TAATCAATCAAATCTCGCAAATGACAGAGCTCACTCAAATGGGAGACAATTTTATTTTCAAGGGATCAAT
GAGAGCGTTCTTATATAGGGTTTGAAGAGTTTAAGACTCCATGATTGCATGAGCGACGCTCTAATTAACT
GAGGACGTGGATCCCGTCCAAAAAGAAATTATGAAAACTTACGTCTGCGACTGTCTAAGTTTCCACACAA
GAGAAAGAGCTTTGTATAAGGAGGATTCGCCATCGAGGGATAGCGAGCTTGAAATATAGAGCCTAAATGA
GAGACCTAGAAGTCTAATCTTAAAATGGTTATTAGCAGAAGGGACAATAAGCTTGATATACACAGCCTGA
CTAAAACACTCCCAGCCTAAAAATGCGTATTACATACAGGATAAGCTCAACAGAAATTGAATTCAATCTT
TTGAAAGCGCGATATGTTCAGCATTATTGCCCAAAATAATGAGCCAAATGCTAAACACGGAGATACAAAT
AGTTTTATTTGGTCACGGACTTGGAGCAATGTAGAAGCCTGAGAGGTTCAGTAATGTTGTAGAATTAGAA
GCTCTTTTAACATGGGGCGACTATTAGGGATTAATTCCGAACATCCGGACTTTAGGATACGCATATGAGC
TCACGTAGCATCGATTTAGCGTAAACATGATTGAAGAAAAATTTATAAGCGCATTTGCCAGTAACGTAAT
TTTTTCTTTTAAGTCAAATACAGCATTCTTATAATTAAGTCAGTGAGACATTAAGATCAATTGATAACAT
TTTCATTGGGTTTTCAGGTTATCACATAGCTTCCATTTGAAACATCATTGGTACCAGATCCAGCATCCTA
ATGAACCAGAGTGCAATTACATAAAGTTTCCTAGGCGCAAAACGTTTTGTTTGCGGAATAGCTGACTCTT
GAATATGATTTGGAAACTTCGGCAAATCAAATTCCCATCCATTTGTTTCATTTTCGCAATACAAATTTCA
TGAGTGAAATTCGAAGCTGCTTACAACTTTATGAAAAATATTGAACTCACGAGATTTTTAATTTCAATGG
AAAAGATTAATCTTGAAATATTCAGATATTACAGATTTAAAAATAAGATTAAGACAAAAAGAACAATATT
GATCACAAAAAAAAGACAATTTGGTCCGAGTTAGAATATGTGGCGCATACTTATGGGGTTTCTTTTTTGT
GGATTCAGTAATAATTAACTTTCCTTACAATCATGAATGTTTATCCCAGGGCGCATGTTTTAGGATCTGC
ATTCTTAGCTTTCTTGCTACATTTTGAAGTGGGCGGTAAAGATTAAAAGAAGGGATATACATTTCGATGG
TTCCGGAAAAAGTCTTTTTTAATAAGGTAAGAATCAGCATAAATGAATAAGAGGATACCCAACGGAATTA
TTAAACAAGAAAAGGAATCCTTACCGGTGGCACCATATTTTCGAATGAAACAGCACGACTGCAATTTTGG
GTGTTTGAGGGT
>Chondrus_crispus
ATAGATGTACAATCATGTAAGCGAGCGAGCAGTATTAGCCGGGATTGACGATAAAGTTGTTTTCGGAACG
AGTTAGATGCCAGTTTACGAAACGGACTATGTAACAGGGGCACATTTTCAAACGCCGAGTGTTCCCGGGG
AAGCTAGGGAGAATACGCACTGTTCGGATTGATATATTCGTTGTACTAGGATGTGCGGGAGTACCCATGA
GAATGGTTGTGGGTAAGAATTAAATCTTGGACCCATTCGGGTGCGAGGATCGTCATAAGGGCGCTGTCTT
TTTCGGGAGATCGCGAGCGGTTTATTGATAACTTGGGCATCAATCAGAGCATACTCGTATAAACGCGAGT
CAGGAATATTGAGAAATCTTGAAATTCGGGTATTCAACGGGACTAGGTCGGCGCGCACATGCGCAAGCGC
ACATATAAGATCGTGCAAGCTTTTTATCGAATACAGCCGGGGAAATTAACACAGCGTAGCGCTGATAGGA
TTGATATATTAGTAGCACTAGGATTTGCGGGACCTCATTTGAGACGGTTTAAGGTTAAGAACTAAATCTT
GGGTCCATGGGCACATCAACATCAGCATAAGAGTACGCAACTGTGGTCGAGCGGAAGAATAGTTTATTGA
TAATTGTCGGTTAGATAGTTATAGCAATATATGAGCGAAAGATTAGTACCAGATGGGATTGATCATCAAA
TATTAAACGGGAAAAGATAAATAGTGATCTAGGAAAGAAAGAATATCAAAGCAGAAACATTTCAATCACC
GATAATGCCCGGGGAAGCGAGGGCACAAAGTCTTTGTTCGGATAGGTGTACTAGTTATACTAGGATTTGC
GGGAAAACTCATGAAAATGGGTGTGGGTAGGAATTAAATCTTGGGTCCATTTGGATATGAGCATAATGCT
AAGAGCACTTGAATCTAAGAAGAACGCAATGTTCCCTATTGATTTTATCAGGATTCCAATATGTAAGCAG
GGGGAGCCGTGCCGCCCACTTACGACGCTCATTCACATGCCAGCGACACAGAAGTTTTCATTGGGATTAA
GATTGTGCTTCTAATCGGAGAAAGTTGAGTGCGATTCTGGAAAAGCAAATTTGTGCAAGCGCGAAAATTT
ATGGGGTCGCATGCTACTGAAGCCCAGCTCTTTTTCTCGAATAA------GAAAACGGAGTTTCGGAAAC
CAAAAAATTTCAAGGTACTCGTTTAGACAAGATCTTCCCCGGTTAACCATAAATGTCGTAGGTCGTAGAT
AAAATCTTCGGATTGATGTTTTAGTACTACTAGCATGTACGGGACCAAATTTTCGTAAATCGGGTTAGGA
TTATGAAAGCTGTCAGGCGCGCACGTGCTTCGGAATCGCAGTGCCTACATTTACGAGAATGAGGCATTTT
GTAAGATATTAAGTGTATAAGATTGAGCTCTCTTACGAAATTAGAAAGGATCGGGATTCAGGTTCGTTCC
CAATTAGCAAGCGGGTGCACCACGTTGTATAAACTCTTTCACGAGAAAAAACGTATCAGCTGTAAGCAGT
TTGAAGGAATGCAAGCTAGATTGTTTTTGACTGATCCAGTAAAAGGCATTTCGTAAGATTATCGTTCTGG
AATCTCATTAAGAACATTTTGACCTTGTAAAGAGGCTTGATTGCTTAACATTTTGGAGGGCCAGTCTTGA
GATTCAAGTATTTCGTATTCTCAGGGCTGCGGCTGTGAAGTTATAATCACGATATCGATATTGCGAGAAC
GTCCTAGCAGAGCTGGGAGACCCAGATCCGAATGGGGCCAATGATTTTAATAAGACGTTTAGAAATCCCA
TTATACCTTTAGGATAAAAAAGTTCCGACACACCTAGGTTAGAAGACCTTGGATCATTGGGCATTTCCCA
AAACATAATTCGAAAATCGCCCTTACAAGAACCGAGATTTATAGAGGGCCGGATTAAACAATAGCACCAG
TTCGTCAATTACGATCTTGGCCAAGTTTAATTAAAAGTGCAGAAGTCAGACAGAAAGTGAGCAATTAGCA
GTATAGGCACTATTAGGTTTGGCGGTATTACAGAGATTTTAACTAAAGTTGAAACATTAGGAGGCAATTC
GTAGAATTGTCGTTTTGCAAACTCATTTAGTCTTTATGGACCTTTAATTGAAGCATGATAATCATGAGTT
TTGGAGCCACTAGGAGCAGAATAAAATATTAAATGTTAAACAAGTATAAATTATGAGCATATGAAGACGA
TAATGATGTTGCGAAAATGTCCTAGAAGTAAAACGCTCACGTTCTCAGAATTAGTCGGATAGGCATCATT
CAGTCTTTCCAACACCGCAATTATGATTGGTCATCAGAATCGAGAAAATGATCACAAGTTTTCAGGGTAC
TCAAAGGACAACGTATTTAAGTCACATCACAAAATCGAATAACAATTTAGGCCTTAAGCAATTTGAAGGA
TTAATCTTACTTGGGAGATTTAAATTGAAAGCTTCTAACAGAATAAATCACACTATGACACTGGTCTCTC
TTTACGAAGATTTACACCTACCAAACAAGTATGACTGGACAACATTTTGGCGGCCCAAAACAGCGAATAG
TATAAACAATTTGCTCCAGGTTTCTATTATTCGCTTGTAAAGGTGATAAAGCATTTGGTCAAATGTCCTA
CGCGTTCCACTTCCGCGCAATTCCAAACGAAATTTAAAGCTTACAACAAAGAATATGTGTCCAGTTAAGC
ATGCGGAACAATCAGAGCATACAAATATAAAATAGATTACGGAATATTGACATTGCGTAAGACTGAATTA
TTTCAAGCATAAAGATAAACATGAACATAAAGAAGCGCACATATAAGAGCGCGCATTTTAGAGACACCGA
CTTTAGCCGGGGAATCTAACACCGCGTAGCGCTGTTCGGAATGATATATTCGTAACAGTAGCATATGCGG
AAACAAATCTAAGACGGTCTGAGGCTCGGAACTAAATCTTAAGTCCCTGCCCACGTAGAGATCAATTTGA
GAATATCAAAGATTAATTATGAACGACGTTATATAGGACCTTCATAATATGATCTTAGGACAGAATATGT
AAATCGCCGAGAATAGAAATATCGCACAATGAAATAGAGAGAGTCAGTGCAAATGGACGTTTCAGTGGGA
GGATGCCGGTTAGGTTGAGAGTATGCGGGATTCTGATTGAGACAACATGGATGCTTAATTGAAGGAAAGT
GGGTGTTTATGGGAGGAGAAATTTGAGGAGTCGTAAGCACGGAAATGCCAATCCGTGGGAGGTATTGGAG
GTGTGACCTTGCAGCCATGAGCAAGGTTCCGATCTCAAACCGTTATGATCTCGCCCGGATATGGCGCATC
GTTGGACCTTCAACGGATACGCATGATCATATCCATGGAGGGCAAGGACTATATGGGAAGCAACGGAAAC
GCGTGCCTGAACATATAACAAAGGGAGAGTATTGGTTAGTGCATGGCAAAGCTCTCGTGCCAGTGTTCTC
CTGAGAAAGGGCTTGATAACATATGTGCGCAAGCGAGACCGCACTTCATAATGCCCTAACGGGCGCTTGC
GATATTATTAAAGGAAGCACCTGTATTAGAGATTACAACAGCCAGCTACGCAATTCCTTTCTCGCGCCCC
GGAGGAGCTACCGGGAGTTTTACTCATCAGTTTTGAAGGCGCAACTAAACAACTGGGGGGAGATACGCCT
CCATATGAACCAGCGGGAGTTCGCTAATCCACAAGTATTCATACGAGGCAATTTTTTCGGGATTTTAATC
GGATAGCCGCATAAGTGGATTCGTTCAGGTGGTCGCGCCAATAAGCATAACAGTGCGGAATTAATTGATT
GCCATTGCGATTGAGCTTTCCATTGCTCGATTGAAAACACCAAACACTGACGGGCAAGCTAGGAATTTAA
CAGCCAAATCCCATCCGTGAGACAACGCGTATTAACGGATAAGGTATTGAGAATGATTTCCAGTAAGATT
GTACGCTTAGGAGATTCGAATCAACCGATTGGGAAGATCGAGACAAAATTAGGCGATCGAGAATCTAAAA
TCATGAGAGTAACAGCTTTCGTATGTACACACAAGGTGGTACCAATATGGCCGTTTGAATGATTCCAAGG
AATTCCAAGTTTAAGCTTAAGTGAGGCCGAAAATATACTGGAGTCACATTTTGGGAAAAGGTAGGCGTGC
ATAGTCACGAGGCTCAAGGGGTGGGTGTGAACGGGCCCATACGTCCGTGGATCCACCTGGAGATTTAAGT
CTGGGACCGTGAAATTGGTCATTCTCACGATCCTCCATCAAGTCGCCCTCTTGTCATTGAACCACCTCAT
TTGAACGGATAAGTGTGATTTTGCCCTAAGAGGGGGAAATGGCTTTGGGGGCGGGTGGAAACGTTTATAT
GATTATAAAAATGCAAGCCAGGGGGTTCGTTTGGGGGTGGGACGACAGGAGGAAGATTTAGAGAATAAGA
TCAAGTATAAGCGAAACTACGATCAAGTGCTTGTTAGGCAATAAGACCCCGGGCAGATAGGTGGTTACGC
TTACATGCGATATTAGGAATAAAACAGAGTTTTTTTATGAAAATTTCGTTGTCAGCGGTCGAGTTCGCCT
CTGGCGATCCTCGCGTGGTACACCACTTGCACGAATGGGCTTCAGAAGATACTCACAAGAGGTCATACTC
ATCAGCGTTAGTCCGCGAGATTACGACCGCCCGCACACTTGCCACTGAGCACACGTTTTCAGGGTTGCGC
AAGGATTACCGCGTGACCTTGATCACTCACATTTCACCTCATGTGGGCGACATAGCACGCCACAATAATC
ACTTCAAGTAAAGACTCAGAATATGCATTTGGTTGAGACTTCGAGAGACGTTACGTGCAGGCCGAAATGA
CGTTCTTCCACCTTTTGTGCGAGTTTACGGTCCCGGAATAGTTCTTGAGAGCATAAGGTTCAATATTTAA
GGGACTGAGATTCCGACAGCTTTACTGTGGAAATGAGAGCATAGAAGCGAACTTAAATACTTAAATCGGT
ATGCCCGAAAACGTTGGAGCAAGCGAGAGTATTTCCAGAGACGGCACTGGATTTAAGGCAATCCTTTTAC
GCCTGAATGGGTATCGGTCGATGAAGGATGCACCATATCTTTGGGGTTGCGAATGAGAGAAAATACATCT
GTAAGGGCGAAAGCGAAGATGAATAAAAGCCAAAAATTGAGAGCACATGCTTTCGAGCAAAGAAAAGAAA
ATGAGCACCAAATTAGAAGCCGGCAGATCAGCATAAGTTTAAATGTAATTCTCTTTGCTTCAGAACAAAG
GAATGAGGGGCTTTGATTAAGCACCTCCTTATGCTTCATTTTGCTTACGTATTTAACTCTTTTAAACCGT
AGAAGTTTGAGAAGGAGATAATCGAAAGCTACATGCTCACTCTTATAAGCAAGATTACCAAATAGACAGA
TTGCGATCAGAACAGCCAGAATATAAAATCCACAGAGCCACAATGTTCATAAATAAGAGCCACAGAGCGA
AATTGTTTGAGCTCCACATTAAATCAAAGACAGCTTAAACTTGAGACAGTGAGCTTAGGACAATAACTAA
TTTTAAGGAATTTTGAATATCGCCGTTTCCTTACGCATGTGGCAGAGAATAATTGCTTATTTAAGTGTGA
CCAAATGGGGGTATATATGGGACGGGACGGAATCACACATAGGCATGCGACTTTCCAAATGAGTGTGAGA
GAATTTAATCCAACTCGATAGATTATGGGACAGTAACAAATTGAAAGGCAGACTAAATAATTATAAGTCC
ATGTGACTCCTTGGGCACGAGACGGTTGGGACATGAATGAAAGCCTACGAGGATAAACTTGACCGGTTCT
GCAAGCAAAGGGATCTTAGTGAGAGTAATTTTGAGACATTGTGAATCTTTGATCGCGCTCGGTGAAACGT
GACGGAGGATTCATCGCACCGCAGTTGTTTGTGGTCGGAACCGAGAGGGATTAGCCCATTTTGAAGTTGG
ATCAGCGAATAGACGTAAGACCTCCTAGGTCAATGTGACAAGAGAATTGAAGAACCTAGATGTTGAGATT
CAGAGACAGAAATTAACGAGATATGAGCCAATAATTTCGAGTACGTGATAGATTAGGTAAATTCGAGTTG
GGGACTAAGTGAGGCTCGGGGAATGTACAAAGGCGCAAGCTTGCGCTAAAAAAGGAAAGTGAATTCGAAT
CAGAGTATACTTTGTTCGCAAGTTCGAAGACCCTGAACATGAACGGTCAGGTAAAAGTTTGATCGTTTGT
ATCTAAAACCAAAATGATACACATCAATTTATTGTTGGATATTTCTAAATATTACCTTAAACAAGCTTCC
TTTAGCCACAGGTAGAGACCAGGAGCACGGCGATGTTGGCAATGCATTGCCAAAGCGTGAATGAACCCCA
TCGTTTCCAAACGTTTGCGCAAGTAAATCCTAGAACCAAGGACAATTTGGAAGGAAAAGGCCTTAAATGG
GCGTTTATTTCCGAGGTTAATTGCCCAAAATTATCCGAGATTAAGAAAACAAGGACTAATCACCTAAGAC
GAAAGAAAATTTGTGTGGCCATCCGGAAAAAAAAGAATATTTCCATTTTCCCGACCAGACAAAAAAGTCA
TTTTAATACCATTAGTGGGGAAAGGGAGGGCACTTACCACGGGAAATCAAAAAAACATACTCCTTTAAGG
ATGTAAAAATAACATCACCAGGGATAAAATGAGTTTGACGGAGGCAATTCAACAAGATCCCGGGTTAACT
ATATTCGAGGAAGATTACTTAACAGCATACAGGACCAAATGGGGTTGGCAAGGAACGAATGTTTCAAGCC
GAAGATAAAGATATGTTTTTTTGCGTACCTGCCAATTTTTGTTTAAAAAACATGGAAAGTCAGCGCGAAT
AATTATAGAAGTTAGATGTTGAGAAGTTGAATCAGCATGCAAGAATACAGAATAGTCCCCCAGTAAATTT
TATGTTGGGGATGTTTACTCTTTTATCAGTGCAGGGTTGCATACTTTATAAGCCACGTACGAGCTTTCTC
GTGATAATATACGAGTAATTGGTGTTATAGTCATCAAGTGTCGCAGATATGTTTATCTATCTCAATTTAG
GTTATTACGGGGTTAAAACCCGGATTACTGGTACGGGTATTTGCGTCTACGTTCTTGGGTACGGTATCTT
CCTGGACAATGGTATGGCGTAAATGTACGGGTCCGAGCATCCGTGTGGGGAGATGTGATTCTAGGGAGGT
AGGTGGCAAGACTTACCGTTTAAGTTCAACTTGTTTCCTTTTACGCGTTTATTTATCATTTTATATCGAA
CAGGATTCGGCCCTATTCATATAAAACCGATTACGACCAACTCGGCAACTGCAAGGATGGCACATATAGG
GACCGCTGCCAAGAATTTTAATTTCCGTGTATTTGCACATGCTGGAGTGGTTTCATCTGACCTCGTCTGG
GAAAGCAACCTTGCACCCCTGAATTTCCGATGTATTTTCCACTTAATTCTAGGTATCCAAAATTATGGGT
TTTCATGCTCGTCCTTGGTTATACATCCTTGTGAAGATAAAATTCAAACCTTCGAGCCATGCACAGGTTT
TTATGGACTTGTAGATTGCTGGATGGGCACATCCTTTCAAGCCTACTTGGGTTTATGCGATAACGTAATT
ATGAATGAAAAAGAATGACTGTTGCCGAGATCTAATCTGAGTGCGAGTGAGGATGACTCCTATCTGAGGC
GGTCTGTCACTGGCGGAAGTTTCAGGTCGTGACATCGACATCTTCTGAGAGACAATGAGCGGTGGTTTAC
TGGTGCTACCCTACGATGACGTGCACCATTGAGAGGCTTAACACTCAAGAATTTCTCCATAAGAGACTCT
GTCTGAACAATTAAAAATATGGGCAAAACCATCTTAGCGCGCAACACTTTTAGCGGGGAAAGATCGCCGC
ATGTTTTTATGCCAGCACACAATCGCAAATCACCGACACAAGCTGCGAATACGAATATCAACGCAGTTGT
CAGAGAATGTGAGATGGAACCGAGGGGTAAACGTCATAAATTAGACAAGTGCGTCTGCGGGATTCTTTGC
CATCTCTGTACTGCAATTAAAACTCAGTGTAAACATTCAAGTATACGATTGCGAGGGAGTAGCAGGTTAG
ACTTGAACAAATTCATGAGATAACGAAATCTTTAAAACGCTCTTATGCGCAGTGAAGGGCTCATTTAGTA
ACAAGAAAATCAAAAATTTACTTAGGTACATTGGCTGCTTCAATATGAGAATTTGAATATGGTCCAAATC
TTGGAACCGCGGTCGATTAAAAGGAATTACTCCCCTTTTTGCTTGAGAAACCGACTTAAATTATAAAGGA
TTCAAAAAGGGAACGAAAGCATGCATATAAATACAAGGATGAAAGCAGGATTGCTTGACAGTCAGCGCTT
CAGCTTGAAAAACAAATCATTCATAAACCTAATTATAGTGTAATATAAAGTTAAATGCCAAAGTAAGTTA
GAACTGATGGTGACCATGGTCTGCTGCCTGGAGTTTGAATGTCCTGGAGGTGAAGCTCCAATGCTCGCCC
AGACGAGATGATGGTGAACGTGGAACGCTGCCACGATTTTAGGTAGGTTATTGGGCGAACACCGAGATGG
TTGCTATTTTTGACCTCTCTTGGTTCATAAACCACATCTTGCGAATGCGGCTACCCTGAAGATCACGCTT
TCAAAGTTAAAAAGGTAAAATTGAAACGCTGCAATAGAGCTCACCCCCGCTTGCCTAAGACAATAAAAAC
AAATAGTTAAAATAAGAATCGGGTTTTGGGACGAGGCTCCCATTATACGAGGAGTGAACAGCGGGATTGT
TTCCGGCTTTTTATTAATACGGTGATGGTGGTGGAGGGTATTCAGCATTCAAACAAAACCACGAAAGAAT
ATGTGAGTCCTTGCCTAATTTCGTTCGGTTACTGCCTTGCGCATCAGATTACAGGGCATTTTGCAAAAGA
GAATACATTCCCCGATACGCACTTGAAGCGGAAGGCAGCTTGGACGTTTGGCTGATACAGACGAAACGCT
TAATGGTGTTGGGTCTATATCCACCTCTACGCACTCGTTTATATGCTTGTGCGCCCCCGTGAATGAGGAT
CGGACCGTGCGGTCTTCTTAGGAAAAATATTCGGGCATATCCAGTCGCGCATGGATCATTTACCATTGGA
GCGCTCTTGAGATGCTTAAAGGGGCCTAGACTATGTCTCATTATTTGGGTTGTGTAATGGCGGATGGATT
AGTACGTTGGATCGCCTGATTCGTGCTTACGCCCGTGCGCGCGCGCGTTTCTGTTACCATGGCAGGAGTT
TCGAGGATCCTTGGATTCGGACTTAATTATCTGTTTCAGCGACAAAATCTATCACCTTCACATTGGGTGC
GGGTTTGGGGTCTTTTAGGCATCAGGTCCTGTACTCAGTTATCGGAACACGAAAGATCGCAAAAGGTAAA
TTGGCAGAGAGAACTAAAATGTGCGCCAGGTATTGGCGTTATTTCATAGCAGTTAAAATCCGTCCTCATT
TTTTGGATTGCCGTGTGGATTGTTACGCATTCGTAGACATGCTTAATTAAGGTTAATTAACATCGTGTGA
AGCAGGCGGTATAAACTGGCGAATTTAAAGGCAATTGGATGAGTATCAGACGAAGCCAAATTCCCTGATT
GCTCGGAATCTTCCGTGCCTGTGCCCGCGTAAGGATGGCTCCTGTACGGTCAACGTGTTTAAGACCGGCG
TTATTCGTCATTATCAACGCCTGTTCGGTGGCGGTCATGCTTTAGATTGCGTTTGACCTCGACCGTTTAA
CCATTGAGCAGGATTTGTATCCTTATTCAGCTGGGTACGATCTGGGGGTGAGATACGGGAAGGTTCAACC
GGTTTGAGTTGAGGGTGCATACCAATGTTTTCGGATCTTTTTGCTCATTGCATGGTTATGGATTGATTTT
AGGACCAGACGGGACCGCCTGATTCCAAATTTGGATCACTTTCTTCAGTTCTTGTTGGTTGCTTCAGCAC
GGCTTTGGCCGGATTGATTCGAGCTAGGGTACGGAAGTCACCGTGCCCGCTGGGCCGAGGTTAACCTTAA
CCGGGGGTGCTCCACAATGCGCGGACGTGGATTTGCGGTTTTCATTACGTAGCCCCCAAGTTTAAGGCTT
AGATGGAAATGAACGTCTTCAGAGATTCGCGTTTTTAGGCTTATACTGGGACATTGTAGGTCGCACACCC
TTGATTTTGGCCACAGTACATGGAAGGGTATTCACAGAATGACGAGATGAAATCTTAAGAGGTCACCCGA
GAGCTGTCAAATCCGAAATTGCTTTAGATAATGGAAAACCGCAAGGGGCTTTAGGCGGCCATGAAAGGGA
GGATGCGAGCTGTTGGCACCATTTCAGAAAGAGGAGGATTACGTAGAGATCCGCTTTTGAACTTCCGTAT
CTATGAAAGAGGATATAGGCGAATCCTTAGAGGCGATCAATAAGATGACAGTGG----------------
#NAME?
AAGTTCGGAACTTTGGGCCAGTGCCAGCGGGTATGTTTTGACGGGCATACTTTTGAGTGCCATTGTCCGA
AACCCTTAGACAGGTTATTTATCCCATTGCACCTGGTGGGGTGGCCGGGGGAATATAGATTACCTATTGT
GTGGGTGTCATTATTCTCGCGTCTGGTTGGGGTTTACATCTTATGGCCGAACTTGAGATCTTCCTTTTGG
TAGATGAGGAAAAAAAATACACATCTGGATCATTTTCTCTGGATGGTCTTCTTTGTATAAGCCTTTTTGG
GGGTTAGAACTGGCCCGGGGGGGAGTAGTTATAAAACCACTTAACCTCGTATTTGGTAGTTTAATCCCTT
GGGGGAGGTGGTGTAGGTGAAAATGAGACTATGGGGCAGTTGATGGGTATTGATGCGGGGATTGCAATTT
ACAACCTTGCTGGCAGCGGCTTGTTGTCGGGAGCTATTTCTAAGTTGGGCTTTCATATGGCTACGCTCAA
TTGTTGTAAAAAACGCTACCAGGATTTAGGCCACGGCCGAGCTCCAGCCAGCTTACTTTTGTAGGACAAG
TTGGTCAAGTGCTCGCCAGGCCACGGTTGGAATATTATAGTCCCAGGGGAATATTTGGGGGAACATAGTT
TGGATTAGGCCCTGGTGACCTTAGGGCCAAGGTTGACTAAAAGTAAAAGAATCACCTGCAGAAGAGGCGC
GATAATACCAGCCCCTGGTCTTAATCGTGGGGGTGCACGAATAATCGTAATAGGTCCCAGAGTGCTACAC
TCCATTTTTTGGTTTTTTTTATGGCACTTGCAGCGGAGGCCGGCGCGCGCGGTTGAAAGGATAAAGGAAA
GAGCGTTTTCATAGCCCTGAATACATGCATGGCAGAAAAACGGGAGTTGACTATGAGATGGTAAAGGACG
TTGTTTGTGGTGTCGGTTCTCTTTCCTGGCTATTGCTTGGGGTGCTACGGACACTTGTACTCTGTAACCA
GGTTGCAGTCTATTGAGGTGAATTTTACGCGCGTTCACCCGCAAAGATGGCATCTTCTTTCTTGGGCCGA
GCCAGGGATTACCGTGTGCAATGGGGCTTGGCTTATGCCTCAGGTCTTGGTTATGGTTTGTTCGCATTGA
ATGCCGCTGTGGATAGCCTAAAGCATGCTTTCGGCCATGCGTTTGTTCGTTTCTATTACCTTGGCATCAG
TGTTTTGCCCAGTTGGGTGCGCATTTAGTTCTTTTTCTCAGGTTCAAATGACCTAACCTTCAATATGGGT
GCGGATCTGGGGGCCTTTTGGCATCAGGGCACGTCAAAACTTTTGAGAGGGAGCGCGAACTTAGGCTTAC
CCACCATCGAGAACTATCATGTACGCAACGTTTGTCCAATTTGGGTGCTTTCAAAACGTGTTCATTTTAT
CTTTGTCCGTACGGTTTGACAGGCTTGGATGTGGTTGCTTAATTAGGCTAGATTGTTCCAGATTAGGCGC
GAGACCGATTGAACTTTAACAAAAATTTTTAAGAGGATCGGCTGATGCGCCAGACACCCAGAAATTATTT
CCGAGAGTTTCCCGGGAAGCCTATTCGGGGTCACGGGACGCCTTTCGAATATACAGATAGTATGGTATCA
AGATACATCCGCCTTTGTGCGGTGCTTTGTAGACGGTTGCTAGAATTTGGACCCAGCCAAGATATTACCA
GACGCACAGTCCTTGTAAGACGTTAGGCAACAGACTGAGATTACATAGAATCAACACCATTCTACCATTT
ACTTAGTGTTGCATCAGGTTGCATCCACATTTTTTTGGGCATACTCATCATTATCAAGATGCCTAGACAG
TTGGGAATTTAGCCTTAATCGATAGGAAGTGCCCGGTGGGACACCCATATGCATTTATCTCTTTTTCTTT
TTTTATATTTCAATTAAATCTCTTATCTGAAAGTGAGTGATGGCACATATATGCAATTCCGAGCTAGCAT
TTAGCCTTGTGAATTTCCGTATCCGTTTTTTTCTTTGCTTGTTGCAGCGCATGGTTAGATAGGGCCAACC
AAAAGACCGTGATTAACGACTCTTTTTGGGTTTTTTATTTGTCTGCGTTTTTTCAGTATTTTAAATGAAC
GCACGTCTAGATTTATTCAGTTCTCTGGATACATTATCATTAACGCTTGGCCGTTCAAGATTAGGACCTT
GAGACAGAGAATGAGCCTGTTAGTTTCTTTGTGGACTTATGTATTTTTGCATTTTTAGGACCCCAGATGC
AAATCTATAAAAATTGCGTCTTGCATAGTTATTTGGATTTTTAACCGTCAGCATGATTGAGAATACAGAC
GTCATTGAGATCGGAAACATATTTACCGGACAGTAAAGGGAAAGTTTTAAAATCTGGCCATGCAAAGGGG
ATACAAACAACCAAATGGCTGATTGATCCTAGTTGCACCCGCCGGAAAATAGTCTTATAATAATAAGACC
ACAGTAGAGGGCACTCATGCGATTCACCAGATAAAGGCGAATTTCCAAATCGAATTACGAGAGACTTTGC
ATGCGGCAATTTATCACCAAATGTGCGAAATGGGGGGGAAATTATAATGCAGATCATTATAAGGATAAGA
ACGTGTCCAAGTAATTACAGTCAGGAGGAGAAGGACGCACTTAGTTAAGACCGAATTTCATTGAATCAGA
GAGGGAATACGGATTATTAAGAGAGAGGGAATGTACAAGAGTAAGCAATTATAAGGAACCCAGCATGATC
ATTAATATAAAGCCAAGATGGAAGTTATCGTTATGAAGTAGCAAGAAAGATTTCTTACAAGCATTCCATC
GTGAGACGACAGGACGTAGATCGGGTATCCTAAAATGGTATGGACCGATAGTGTAAGAACGAGTTTGCCT
TTCGGTTCCCCACCGGGTGACCGTGAGCTCGCGCGTGCGGGATCTCACGCACTGACGTGTTGACGACTTT
ACGCTGGATTTAAGGCAAGCTAAAGTGAGCGTCCAAACACGACATATTGCTAGTGCTAGAATGATTTTGA
GAGGTCATGCAATTACGCTCATATGGAAGTTTGGTTAAGCCTAAGCTTAGTTGAGAATCGTTCCGTGCTA
TTAAACTTCAGGCCGCACGGGTATTGGACGGACGATGAAATTGGCGCCTTTTGGGCACGTAACCAATTGG
CTTCGGAAAATAGGCGGTGTTAGAGGCTAAGGGGTTGATTTTAAGAGAGAAAATAATCCACCTTATCGTG
AAGAAGTACTTATCATGAGGGTAACGGCATGCGCGCGGGAACAAGGCATATTAAGTACGCGCACATGACA
ATTAGAAGGCGATTGCAACACTGGAGATATGTATGTGACTGTATGGTAACGCATCATCATGCATTGGCCG
AAAAGAATATCTCATTCACGGCGGAATCACTATCCGCAAAATCAGGATAATTCGGTATTGAATGATCGAT
GCGGGTGACAATCAGCGGACGTGTGGAATTGAGGGACCGTATATCAGGTTTAAAACCTCTCTCCTATTGA
GTAATTCCCAGGATTTTTGACAGATGGCTCCTAGAAGTACCCGTGCTCGGGGATCATGGGCAATCACATT
TTGATACTGGGAGAGTGTCTCATTGGGGGGACATGGCACCGAGGATCAGCGGGCACGCAACGGTGCCTGA
TCATGTATGCCGAAGAGGCGGATTGTGCGAGGCCCAATTTCAGAGCGCAAACTGGGCCTTCAACGCCTGA
TTTGAAGAATAGTTAATAACTCACGAACGTATAGGATTCCTTACTTGACATTAGATTTAAGCATATAAGA
GGAGTTAAAAGCGCGAAGTTTAGTTCCACCGCATAGCTCAATCAAATTGAAACATTAAATCCTTTTGAAG
ACAAAAAAGCACTTACGAGCGGAGTTTTTTAGTAGGGGAGATTTGCTTTGGAGAACTGCGGCTTGAGAGT
CAAATTCAGGGGACTTGTATGGGCAGCAACACGGACTATTATCCAGTTATGGTTTTAGCAAGTACCCGGT
AAGTCATTCAGTCATCACAGTTATTCTGAGGTGCAAGGCAGTGACTGCGTATGGGGGAGTCCAGGACTAA
GAATTTCAGTACTCTAGCGAGAGACTGCTTATTTCCACTCCAAATTTCAATTTCGAATCAAAGAGATTTA
CGTTCGTTATGCCTGAACCATCACATAGAAGTATGAAAGTCTAACACAGAATGAAGAGAGTTAAATGAAT
GACTAATCATGAGCATAAAAGCGTCATCGGTTGGGCGCTTGTTCGTTCGCATGCAAGACTGACTGGATCT
CATGGCAGATGAAAGTACATAAAGATTTTCATATGTAACCAACGTAAATCAAGCGCGAACTTAGCAGAAT
TTACCTTTGTACCCTCTCGAAAATTTATGAAAATCGAACATCCGCGTTCACAGCTTCAAAGTGAAAAATT
TAAGCCTTGAGCATAATTTTAAGAGTTCAAGTAATTGAGAACATGAGCCAATGTTTGCTTGACCAACAGC
GACACATTAGTCACGTATCTCCAAGGATGGAAGTGTCGGTGCGTGTACAAGGGAAAGTGCCAGCTTTCGC
AAGCGATTGTGGTCGAGATTATGACAATATCAGGCACTAATTGAAATTATGCACCCGAGTATCCTTGTGC
AAATGGAGATTTGGCCAGGGTTATCCTCCCAAGCGGACGTACGTGATTAACGGCATACGATTAAGCGGAA
TTGATACGATGACGTCGGGTGTCAGTCCTTGGAATTAATTATTCGAGATTTATTAATTATGCTTCAGATC
ATGAAAAACGCCTCGGTCAAGGAATATGAATAATTATTTCAGACATGGCCTCATCCTTGAATAACTTTAA
ATGTAAAAATGTGGCTATAACTGCCTAAGCGGAAGCACCCGCCCCCGTGGCCGCTTGGCATAGGGCAAAT
GTATTTTGAAGATAAAGCAGACGCCAAAGTGGTTGTATCCGTGAATTCGTTAGAGACGAGTTTCTTATTT
AAACCCCCGCTCGTTTTTTCAAGCGCAGCTCAAAGGTCGGAACCAAATGAAAGTGGTCATTCAACACATT
AAGAATGCGATTAATTCAGACTAAACCAGAATGAAAGCATTTATATAAGGACGCAAAGATGGATCAGTAC
ATGTAAAAATGATCATGTGAGATTAAACTTACCTTTGAGCGCGACTGTAGCAATGAGAGTTTAAGTGAGC
TCGTGCGCAATCAACTGTATCCAGGCGAAAAGACAAGAGAGAGAAAACGATTAATTGTTTGAGAGTCCAG
GCAAAAATGCATCTAAATGTCGTCCTACGGTTGGTTAAGAGCAAGATTGTGATCGTCCAAGTTTAAGAGG
ACTCAAGAGAGCGAGAATAAGAAATTGAGAGTGGGCAAGTTCATAAATATCAAACAAGTATTACGTGCGA
AAAGGGGCAAAAATATTGATAGGTTTGGACAAGCAGCTGGGAATATATGGGTGTAAGAGCTTCCAAATCC
ATAAAATCGAATATAGGCGTATGTAGACAAAAACTTCGAGAAGAGGATAGGTAGTTGAGAAAGCGCGTAT
ATAACAGAAAAACCAGGGACAGGTTTGGCCATGCCGGATTCGGAAAAATTTCAAATATTCTTGCACGAGT
GTATCTAGCCAAAAACAATTAGAACACACGGGCGATAAGGAAGCTCAAGGAAACATGCTTGGGATAGCTT
CATCCTGACCGCTGCTACTCAGCAATGAGCACAGAGACATACAGTAGTAAAGGGGGAACTTGATAGGTTT
CCGAAACCGTACGCAGCCGCGAACAGATGGTCGGAAGGGCCCGATATGGTGCGTATAACCGGCAATTTTT
GAATGCGGGTTCCACAGCGCAACAGCATAACTGCTCTAAACTCCGTAAACAATTATACAACTCAAA----
#NAME?
AACAATTAGCCAATATGAGAACAAAAACGTCTACAGAGTCAGATTCCAGAATAAATAAGTAACTTAGGAA
TGAAATTCAAGTATGGTGGAATGCAAAAGCCTAAAAGGATACCAGTGTTTGACGGGCAAATTTACAGGAG
ATAAGCTTGCGAGCGCAGGACAGGATAATTATGCATCGTTTAAAGCTAACCCGGACAGAAAGACGTTCAC
TTAGGAATTCAAGAAACCGAAATCTTTTGTAAAACACGAAAAGGCGAAAAAGGGATATACTCAGCAAAGG
GGGGCAAAAAAGTAAGTTATGATTAAAGAAAACAAAATAAGGAAGTGCAGATGATAGACCAACGAAGCAG
ATGCTTTTCATAGAGAGGGAAAAGTAATTTCACCAAACCTTCTTGGACATGTGTTCGGATTCGCCCATGA
GTGGAAGCTTCCTTTCGAATCCTTGGACGCGTCAAAATGATTATGCGGAAGGGGCAATGTAGGCGCGGAC
TAGCCAATGTGCAAGAGGGATTACACCTAATTCCTCAGGAGTAGATATCGCAGATGTAGCACGTGGCAGT
GGAAATGAGCAAAAATACATGGAAGCGGAGAAAGTGTTGGAAAACCACGTAGGGGTGTATAACCGTGACA
CCCAGGGGGGGAGGCGTCCCATGGAGCCCACCGTACCCTGGGAACCGCCTGGGCAAACCGTCAAAATAAG
AACGTAATTTAGCGAGAAATATCGGTAAAGGGAAGTGCCGAAAGAGAAAAATTTAATTGCAAGGTTAGGG
TCCATCTCTTTTCGACGCAACACAGTTTAATCTTAGTATCTAGTGGAGAAAAAAAACGGATAAGCGTTTG
ATGTCGATAAGCGCTTATCCTTGGCTACTAAGCATTATTGGGCTAAAAAGCAATGGTTAACGAAATTTGG
CAATGCGTGTGAAAAAGCTTGACACTATAAATACAAATAATAGCATATGAGCGGGGAGCAATTGATGAGC
GGAATTTAGACTAATAATAAGGGACCGGGAATGTCTTTAAAGGTTTTTATAAACCAGGAAATAAATGGAA
CCTGATAATCATCAATAAGCAAATTTAACAATAAGGAAAAGTACGTTTAAATAACCAAAAAATCCGTCAA
CAGGCAAGCAAATTACAGCTTTATGAGAATCCATATACAAACATAGAAAAATGCGTGGAATATTCGTTTC
CCATAAGTCGAGATTTGACAATAGGGAATATACCGAGCATATATCTGATTATCCTAAACCTGGGGTATAA
AAATCTGATCGCGTAAAAATGAATGAGAAAAAAAAGAACAATAAATATGAGCTTGCAAGAGGCCAATTAA
AGTTCACCAGGCCAGGAGGCTTCCATCAAACCACTGCAATACATAATTCATATCGTTCATGGTTTTGGAG
AAGTGGATACCACTTTAGAAACGGAAGCATCCGTACGTTTCATTGGCCTGATATACCAATAAAAATTCTC
GAGGTAACGCATCAATGGTAGCGATAAGAAAATATTACAAGCGAATGGCATTAAAAGTAAGCCCCATTCG
TATTCGGATAAAGTAATCTTGAAATTAATTGGCAATCTACGTGAGACTAAATGGAGTTATAAGTTCGGTT
AGATGGAAGGTTACGGTACAAAAGCACATTAGCGGGCCATACCAGGTCAAAACACGCACCGGTCATGGGC
GGACACCCGGAGGTTTCCGGAAAAATGCGGCGATGGAAAAAAGTACATAAAATTCAATATGAATAATCGA
AACAATGTATGTAAGGGCGTCCGGAACCGGAGATATAGATAAACATGGAAAAAAGGGCAGAGATATACTT
GATGGATGAGAAAGAAATAAAGAAGCGGATTTCGTAACACTCAAAAAGAGAAACCCAACGTTGAATAAAA
TTTGCCAATGAAAGCATCAATTAAGAATAAATCAAATCCTAAGACTTATAAAAAATTGCCGATTATAACA
TTAATAGGAAACCAGAATCCAATTGTAAATACCTAAAGGGTTGGGAGCTCCAAAGCAAGCCTGAAAAGAT
GAGATTACTTATACGGCACACCATGTACCGTCAAAATCATGCGGTTAAATCGGAAAATGTGTGGGTACGT
ACTTAGAGCAAAATTAAATTTTAAAATTATAATTTCTTCCAGATAGGATTCGGGATAGACCACATTGAGG
CAGGAATAAAATGGGTAAGACATTATTTCCGAATGATAGACAGTGAAAATAGGGATGAATGCATGTACAC
GCAAAAGAAAGAAGTTGCCTTTCAGCTTGGATCCTTTG--ATTCAGATGGAACAACATATCTCCGAAAGT
AGGCAAATAAGATCATATTTATGAGGCCAAGGAATTTCTAAATTTCCACTATGAATCACAAAAAAAGAAT
ACCTAAATAAAATCAAAAGCTCCAGACTCAGGTTTCCGACATATAAAAATGCCTGGGTTCCAGGTTTTAA
AATTGAATCAGGGTGGTAAGGCCAATAAAAAAGATTATTTAAGTGGTAAGCACCGTAAATGAGCCCAGGG
ATTCATAAGTGAAAAAACGAATATGTTCGGATAGAAGAATGTGGCAGTGCGCAAATCGTCGTAACCCCGA
CCTAAAGGAAGGATAGTAATAAGAAAATAAAGAAGTGGAAGCGGAAATTCATAAAAAAATCATCATTTCC
GATTGTTCGTCAAGGAAGTTAGTCTTTTTCGAGGTTGGGAGTTTAATCTTCCATATATGACCACGGAATT
GATTGATTTTGGATGATAAACTAATTCCCGTAAGGTAGAAGCAAAGAGGACGACTAAGGCCAATTAATCC
TCAATTACCGAAGAACGATTATAAAAAAAAAAACGAATTTGATT----TTAAGTAAGAGCAAAAAATAAA
AAAGCCGTTTGTGGGACTCCTTATACAACAGGGCTTATATTCGGACGAAGGTATATAACAATGTAGAGCC
GGATTATAAAAAGATTGAAAAAGAAACAGTTAAGGCAGTTATTCAACGGGTCTGCTAATTGAATGAGCAA
GACAATTGGTCGATGAAAACCAAAGTAAGCTAGTTTCTAGGCATGGATAAAGGAGAATAAAAAAATACAA
TATCTTCTTTAAGCTCTCTTTAGAAAAAGACTGAAAGAATGGAACTTCGTGAGAGTACGAGAGATCTTCT
ATATTAAGAATTCGCCAAGACCGCACGTGCGGTCAACAATCTTAGCCGTTTTGACCAACGTAGACTGGGA
GTGGCGTAAAATAAAAAATTAATTAAATTCAATCTTAAGTTTTGCCAAGAATTTGCGCATGATATTATAA
CTAAGACAAAATGGACTTGAGAATGACACTGGAACGAGGTCGTCGTGGGACTTTCAAACAATCGATGGCT
AACGTTGAAGATATCGGACGATATATTGGATTGATCTTAGCTTCAACTGTAACCAACCTTATGCGCGTAG
GATTTTGGTCAGCATTTCCATTATGACAACAACCTTGCGATTACCAAAAGAGATAGGCTTGGCCGGGGTT
AAAAGACGGCGGTTGCGTCGGATTCACCAGCATAGGCGATTGCCATGAACCCGAGGCCAAGCGGTTATGG
TCTTAGATTAGCAGGTAAAATAGGTTATGAACCCTGTAAGGTGAAAGGAGGTGTAGGGAAAACCTCTATT
ACGCGAGAGAGAAATTAGATGCCCGCGAATACATGAAGAAGATAATAAAAGAATATCCGTCGTAAGCAGA
TTGTACTCTCATGACAGTGATAATTTGTTCCCATCAATATTCGCGCACTCTTATCCTTTTGACAGAGAGC
AACGGCTTATGGTCAAATCAAGCAGCGTCCTTCTTAACGAAACCATGTGGACGGTTGAGCAATTGCAGGA
TCGGATGTGTACAGCGACGAGGTTGTAGTAGTTCGGACAAATGGATCAGATTGAGGAAATATCATAAGTT
AAAATATACGTCAACAGAACTGATAACACGCCATGTTGCCGGGAAAGTGTATGGCAACATGCGAGGGCTC
ACGAGGGGGAATGCTTGGCGAAATTTGTTCTAATCCTGGAGGTAAATAGAGAGCTTTTATAGGACGTTGT
TAGAGAATTAACTCATCAATGAAGTAGATTGATGAGCAACAATTGGCCGAGAATACCGGAATCCAAGTAG
GAACTCGTAGTTTTGAAAAAGGATATACGTGGTCTGGTGATCGGGAATTTATGGAAATACCCAAGGGAGC
GACATTCCGAGGAATTTTAGGCATTTGGGAAAGCAGGAGTAGGAACTCTTAGCTCCAAGCGCAAGGAGGT
GTAAATAAGTTTACCGAAAAGGGAGATTCCCCGGACAAGCATATCGGTTAGTGCCAAAAGAAATCAGTGG
GAAAATGCGGCGCAGGAAAAGGATATTCCGATTTCCAGCAGAATCCTATTCCAAGGACCCGTGAATGTTT
AACCTTGGGTCCTCAGATAAGTGGCACTTTGATGTTCTGGTTGCGGGATATTGGAACGTTAAATCTCCTT
GAGAATTAGGAAGAGCTCAGGCTTGTAAAAAATTAACAGCAGTTTTAAAACACATGTTTTGACCTTCACC
GGAAATATTTTTGAGGAGACGGGACCTTGAAACCGTACGTGGAAGCTAATTTAACTGTCATTGTGAGAAA
ATCAGCCGTCACGGCCTATCTTGTACCACACCTTGGGGCGGCCACAGGGGCAAGTTGGGAATGAGTTGGC
TTGAGCTTGGGCGCTAACTTCAGATTTTACGTAATCGAGAATCAGGAGAAGAGCTTAAGCATGTAAGGAA
CCATCCAACCGGACCCGATCTTAAGTCTATCGGATTCATCTTGGTTGAATGCGTCAAAGTGATTTTGAAA
GGGAAAAAGGGTGAATGATTATTCAAGAGTGACTATAATTAAAAAAAATCGAAAACAACCTTAAAAAACA
ATTAATTCAAAAAAAAATAGATAACTAAGGTAGACACATTTTACAATCTGAAACATATAAACGCAAAGAC
AAGTAAACATGGCCATCCTTCCACAACGAAATTATGGTCTCGTCCCCAGTGAAAGATCAGGACATTGAAT
AGTCCAAGAGATATGAATTAGACCATTCCAACATGAGCTTATAACTAAATCCCCGGGTGAATGAGTAACT
AGAAAACGAAAAAAGCATAAGGATACCAATAATCACTTAAAAACATGTACATACGATTAAGGGAACATTC
TGTGTCTCGGGCAGGGTTAAGGGCAAAAGGACCCTTGCGCCAACGCTCGAAAGCGCAACAGCATGACAGG
CTAACAACGAGTATGTAAGGCCGGGCGGAGGAACGCATAGGCATCAGCACGGATGAATACTTATAAGAAT
ACCCGTCCCAAAGGTGAGCCCCAAAACGAGGTATCCACATCACATTGTAGTCGAAGAAAATCGAAAAAAC
AATCCCGCTTAAGCTGCCCAAGAGGGGTTGACAGGTTAACACACCCAAAACCAATCGCTTCGAAGTGCAG
GTAGTTACTCGGTTGAGTACGCTAATCCGGATGGCAAAATCAGACATCGTGTTTATAGGGGGCGGTAAGA
TTCCGGGTAGTACAGTATCGGGACTTGATCGCGGGTAAGAAGAAAAAGCGTCAATAGGACAAAAATATGC
AAAAAGATATCAAGGAAAAAAGCAGCCTGTAAAATACAACGAAGAAAAATAAAATCATAACTTCTCAATT
ATGAAAATGATTCAAAAACTCAAATTCCAGAAAGGCAATGAGTTCGAAAGTGTGATACGGAGAGAGGGGT
TAAGGATTGGCTTCAGCAGTTTAGGAATTCCAGATGTTTTCCGGATACAATCAGTGATCTAAATAGTTAA
AGCTGGCGAAAACACCAGTACGATATGTATGAAGAGAAAGAGGAGGAAGCTTGAGAGTGGTTTAAACCAT
AAAACAACAATTAAACTTCAATCAAAAGATAAGAGGGCCAATACAAACGTAAAAATCTGCAAACATAAAA
#NAME?
AAAAATATATAAACAAAATATAGCCAGAGAAAAAGATGAACGGGGAGTGTAAATCAGAACAGCCATAGAA
AAAACGTGAATTATAGAAATACATTCAGTCCTTCAAGGCCTAATGATCAATTTTAAAAATGATTTTAAAC
AAGGATAAAAACATAAACTGTCAGTCTCACATATCCACATGTGGCAACATGCGTCAAAGGAACACATTCC
ATTTGTTCGACAATGTGGCAAACTGGGATTGTCCACAGAATTAGAGCAATAAGGGAAGAAGCAAAGATGC
GTGTTCTTTCGATTTTGAGCGGGTCATTGGCACAGCAGAGTGAACCAAATTTCCTAATTAACGACGAAGG
ATCAATATGATTGTCAACGCCACTCTACGAGCTGGATTATAAAATGTCAGGAGGAAAATTTTTTTTGGAC
AAAGCAGCTCAGATGTGCGAGAGCCTAGTCAATCTATAATAACAAGTGCTGGGGATTTACAATGTTACAT
AATCAGGTAGAGTTAAGATTGAAACAGAAATCGGTTATAACATTCCAAAAGAGCGCATTTCGCAGATTTA
AATTAGAACATTGAGGATAAGAATAAAATTCCGATTATATATGTGACAAAAGGAACACGCATCAGATGAT
AATTGGATCCACATTGCTCTGAACAATGAACCGAATATGAATCCATCCGCAAGAGAGCATAGTCATAATT
GTATAGAAATGCGAGCATTTGAGGCAATTCTCAAGTTTTTAA----------------ATGGCAAAACCA
CCTTGGTTAGATAAATACCAAACAAGTCTCTGTAGCAAATCAGATAAGAACTTTCAGAGACAAAATCGTC
TAATTAAGTGTTCAAAGCAGATTCTCATTAATCAAGAAGTGACAATGAGTTAATCAACGCAGCCGGATGT
CTGGAAATGGACGGATGAAATTAGAACACTGTAGCATTAAGAAAAACAATCGGTAAGTATGAATAGGACC
GACAGAGCAGTTATGCGATTATACCACATTGAAAAGATGCTTCGAGGCGTAGCAGGGTCAAGTCCAAAGC
AAGTAAGGATAAGTCAATTCGGAGCTAAGGGCGAATGCCGAGGATGATAGGAGGAGGTCCTTCAACTTAG
GCGAATGATATCTAAAACGCCAACATTAGGATTTGGGTAAGTTGCTTTAAGGGAAATTCCTCTCACATAA
ATTCCGTAAGGGCCCGTTAGATTGAGAGTTGGGATTCCGGTTACAGAAAATCAAAACAGTCCGCGGGACA
GGCACATTCGAACCTCGATAGCTTAGCTGAGAAACAAATTAGTTAATAGGCTAGGAAGCATTTTAGTAAT
AAATGCAAAAGTCAGGTCACGGCTGTTTTTCAATCTGAATAGTTGAAAATATTTAGTTGGATGCCCACAT
CCGCGCCGCATTGTAACAAGCAATCTGTAAGAAAAAGTTCATTGAGTACATGAAGCGGGAACATAAATAG
GAAAGATCTCAAGCCTGTGAAAAAATCATTCCGGTTATAATTGCAGCATTGATTGAAAAGAATTATGGAA
GTAAAGATATGAAGGATGGTGCTTCATTAAGATTCTGTGTGATATATCAGAAATAAAAAAAAATAAAAAA
GACAGAACAATGGAGACGGTGTCAGTAAAGGTACAAGTGTAAGGGGAAAACTAGTTAGGCATTTGTGTGG
AAGAAAGGCAATGGGTGGGTGGAAGCAGGAGTATGGGCGTAAAAGGGTGCGAGCAAAACACTATAGATCC
TTACAATCAATCATCCCAACATGAGGATTCGGGCGCAGGTATATAGCCTCGCATGGTCGGGTATGCGGGG
TCGTAGACGTCTGACTGCGGATAAAAATTTGCAACATTAGTCAGAAACTTAAAAGCCGGCGTATAAGCTT
GCAATTAAACTTGCAGACGCCAGAAGGAATAAATAACACTTAATTCCGCGAATTCCGACCATTAAAAGAA
CTATAGATTTACGTCGATTTAAAGGGAAAAGGATGCCAAAATATTAGAGCTTGAATATAAGAAAACTCAA
TACCTTGAATTTGAAAGCATCGAATCACCCCTGTGAGTAAGCAGAGGTGGGGTCACTACAGTCCATGAGT
AGGCTACGGGACAACTGCTTAGTGCTACAATTTCAAGAAGTCGGAAAAATTCTTAACTGCAAGAATATGA
GCGCAAGAAGGGAGACATCGAAAAGAGAACCAAGATGCGAGCAAAAGCTTGCCATAAGGTGAACATGCGA
ATTTACCGATCGAAGCAATTGCAACACAATGTCAGTCCGCACAAATACCGAAATATAAGTTTCAGAGAGG
TTGTTAGATTGAGAATGGGACATTAGAATATTCTATTCTTAATAAAGGGAAAAACTCCGTATACGCCTAA
AGGTAGAACCGGTTAGGTTAGCAATAAAGATTCCAAGTTTGGGGATGGATGCATATTCACTCAAGGGTAT
ACGACGCAGCAGTAAAGGTTGGGGGAGTTTTGTAATTGATACTATCGGACGGAGCGAAACTCATGCAGGT
CATTACCCGGTCGGAATTATATAAGGATCCGGGATCTATTCATTAGCCAATATTCGATTCTAGGCCCTAA
ATTTGGCTAGAAGATAGAATTAGTAAGCGAGGGGGGTTACGGCAGCGAGCATAGCTGGATGCAGGCCTTG
ACATAATCGAAACGGTGCCTAATCGAGGTTTTACAGGAGCCGGTAAGAAGAAAATAGGTTCGAAGCAGAA
GCCCCATATCAACGATAAAGACATAACTAACAAAACTTATACTTGGACCTATATGCAGTTGGATTTATCC
ATCCGGATGACAAATCTTTAAGAAATGGCAAAGGCTGTAGTTTTAAATTTTCGGGGGGTTTCACATGGAT
TTGCTTGGATGTCCTAATAATCTCATATATCAATATACAAATATCCGACTGAAATTCAAAGAGAGGGATT
GGAGCAAAATACCAATACCGTCTTACCTATTGGCATTTCAAGACGCATGCTTTGATAACCTAGTTTAATG
AAAATATTATATGATGTTCTACCTACACGGTCATATATATTGTTTCGAATATACGATAGGATGGAAGGCC
TCTTTTATTTCAAAATGTTCGGATCCAAGTTTATGATAACACAAAAGGAAACACATAAATTTTTCTTTAT
TTTTATTTATCTATGTACATCTATCAGAGGCAAGAAATACATATTCGCAGCATTGGAAATCAGATTAACC
CAAGTAATCCTTAATTAACAAGGGGTATCCCTGTTTGCTCGCGCATGCTTCCCCTATTTTCACTACTCAA
AAACATTACATTTGTATTTTTTCCAAAATATTTATTCCTTTATGTTTTATATACTTAGTATTTATCTCCT
ATTTAACCGAGAATGCAAAATTAAAAATGGTCAGATCCAGATAGCCGGATGAACGTATTATTAAAAATTT
TAAATTACTTCTGGTCATTTCTTTATATGTCTGTCCTCATATTCATGTATAAACGATCTTAAGGTTGGAT
ACTCTTTTATTTGTGGGTTCATGAACGCAACAATCAACTAATATTCCACATAGAAAATATGAATGCCGGC
AATTGACGAAAACCCAGTAAATGGACATGGCAGTGACAGGAAACACTTACGCGCATTCGCACTTGCGCGC
AGGAACAAGCAAAATTGAGAATGAGCGCCCGAGAAAGCAGGGATACATAAACGCCAGTGATAGAACGAAA
AGCATAGCCAGTGATGCCGGCAGCGATAGTAAAAATATACGGGCGCCAATGAGGGCATTTGTGTTCGCGC
GAGGCCATCCCAACAGGACAATTTTTTCAACAGTGGGTCCAAATGTGTTTCTAAAAGAGACAGTGAGAGA
GATTTTGATTGTGACTGAGTCGGACTTTACCATAGATTCCGGGAGAGTCCTTGTGCGGTCGCTTTTGCTT
AAAAGTACAAGAAAAAATAAAGGGAAGAAATGGTGAAAATCATCTTATGATCATGAGATAATCCACCCGT
AGGAACGAAAACTTTTATGCGTGAGAGTTTTCATACGGAGGGACGTGCACGGAGATGAAGGGATATAAGT
GAACATGAATGTGGTTAAAAACACACACACATACGGCTGAATTTCAAAACTTGAGAGGATGCGGGAAAAT
GGATTTTTAGGGGTCAAAAAGAATGAAGGGATGTCTGCCACCGGACATACCCCAACCTTTGAGCCAGTTA
ATTTACAAGAGAGGGGCGCAACCCTTTTTCGGTACGCCCATTTAGTAGACACGAGTACGGACATACCATT
ACGCGAGAGGTCAAGCGAATGTATCCGGGACGATAAATAGGCGATTATAACCATGCATGACAGGATAGTT
GCATCGGAGGGGAGACGTGGGCGGGTGTTCAAATTTGCTTAATTAAACTTATAACACCTAAATAGGTTCA
ACAAATGATCGAGCTTCCAAGGCTAAGAAAATATCATTATAGAAGAAAAAGACCGATATTACAATTCGTT
AAGCTAAAAATGAAAAATGAGACCAATGAGCATTACTAAAAAATAATAAAGAATATTATATCGTCCAATA
CAAACATTAAAGTTGAGAGTGACCACATTTGAACTTGAAATTGGATCCTTAAGACAAAAGTTAGAAGTGC
GTGAGCGTTTGAAGGTTCATGCACACTTAAGAGATTGCTCGTGGGTATTTTGTCATTCGAGCATCAAATA
CCGATTATAAAATATTGGTCATGTCCATGGGAAATATTGCGCCTAATCGCACTTAGGAGGTCTTTGTAAT
CCCCAAGTAATGCCCTGATTTCACTATTAGATAAAAAAGATCGGCATTGAAGACTTATATGCGAAAAAAG
TAGTAGTATTGAGGTGACGCCCCATTGAACAACATTCAGCGCGTGTGATTGTGCCTGAAAGCACATAATA
TCACGTCAAATGTATCGGGATCACGGAAGGGGGTTAAATTGTACAACGGGTTTGATGGAAAATCAAATTT
TGACCAGTGAACGGTCGCATACTGAATACCAGTGATTTGCGGTAAATCATGGGATTGCTCGTGCTTACAA
AATACACAACGAACGGAGAAATATCATTGGGAAAACCGAGAAATATTCAAGGATTCGCGGAATCATAAAG
TACGGGTTGTAAATGGCCAAGCAACAGCCGAATATCCATGGATCTTCTATGGAAAATCCAGCAAACTTCC
TAATCAGTCAAATCTCGCAAGTGACAGAGCTCATTCAAATGGGAGACAATTTTATTTTCAAGGGATAATT
GAGAGCATTGTTATATAGGGTTTGAAGAGTTTAAGACTCCATGATTGCATGAGCGAAGCTTTAATTAATT
GAGGACATGGATCCCGTTCAAAAAGAAATTATGAAAACTTACGTTTGCGAATGTTTAAGTTTCCACAGAA
GAGAAACAGCTTTGTATAAGGAGGATTCGCCATCGAGGGATAGCGAGCCTGAAATATAGAGCTTGGTTGA
GAGACCTAGAAGTCTAATCTTAAAATGGCTATTAGCAGAAGGGACAATAAGCCTGATATACACAGCTTGA
TTAAAAAATTCCCAGCTTAAAAATGCGTATTACATACAGGTTAAGCGCGAAAAAAACTAAGTTCAAACAT
TTGAAAGCGCGATATGCACAGCATTATTGCCCAAAATAATGAGCCAAATGTTAAATACAGAGTCAAAAAT
AGTTTTGTTTGGGGACGGACTTGGCGCAATGTCGAAGCTTGAGAGGTTCAGTAATGTTGTAGAGTTAGAA
GCGCTTTTAAGATGGGGCGATTGTTAGGGATTCGATGCGAACATCCTTACTTTTGGGTACGCATATGAGC
TCACGCAGCCACGATTTAAAACAGCAATGATTTAAGAATAATTTATGATCGCAAAAGCAAATGAAGTAAT
TTTTTCATCTAAGCCGAATAGCAAATCCTTATAACTAAGTAAATGAAAAATTCAGATCAGCTAATAACAT
TTACTTGGGGTTTTCAGGTTATCGCATAGCCTCCATTTGAAACAACATTGCTACGGGAACACTCATGCTA
ATGAACCAGAATGCAATTACATAGAGTTTCTTTCCAGCAAAAAAATTTCCTTGTGGAAAGTCTGACTCTT
CAGTATGATTTGGAAATTTCGGCAAGTCAAATTCCAGTCCATTACTCTAATTGCCGGATTACAATTTTCA
TGAGTGAAATTCGAAGTTGCTTCTGAGTATAACGGGGAAATTAAACTCATAAGAGTTAAGTTTTCAATCA
CAGAGAACACCATTGAAATATTCAGATATTGCAAGTATAAAATTAAGACTAATAAAATGGGAGATCAGAA
ATGATCAAATAAAGGAACATTTGGTCCGCGTTAGAATATGTGGCACTCATTTCTGGGGTTGGTTTTTTGT
GGTTTCAGTATTAAAGGATTTTCCTTGCAATCTCTCTTATTTGTCCCAGGTTATATACTTTAGGACATGC
ATTTATAGGTTTTTTGTTACATATTGAAATGGGGGGTAAAGATTAAAAGAAAGGGTATACATTTAGTTGG
TTCCGGAAAAAGTGATCATTCATAAAATAAGAATCAGCATCGGTAGATCAGAGGTTACCCAAAGGAATTA
TTAAACAAGAAACGGAATCCTTACCGGTGGCACCTTCTCTTCGAATGAGAAAGCACTCTTGCTTTTTTGG
GTATTTGAGGAT
>Cyanidium_caldarium
ATAGATGTACAATCATGTAAGCGAGCGAGCAGTATTAGCCGGGATTGAAGATAAAGTTGTATTCGGCAAG
CGCTAGATGCCAATTTACGAAAAGGAAGATGTAACAGCGGCACACTTTCAAACGCCGAATGTTCCCGGGG
AAGCTAGGGAGAATACGCACTGCTAGGACTGATATATTAGTTATACTAAGGTGTGCGGGAGTATCCATGA
GAATGGTTGTGGGTAGGAATTAAATCTTGGACCCCTTCGGGTGCGAGGATAGTCATAATCGTGTTCGGTT
CTGCGGGAGAGCGCGAGCAGTTTATTGATAGCATGGGCATCAATCAGAGCATACGCGTATAAGCGCGAGT
CAGGAATATTGAAAAATCATGAAATTAGAGTATTCAACGGGATTAGGTAGGCGCGCAGATTCGCAAGCGC
GGATATAAGAGCGTGCAATCCTTTTATCGAATACCGCCGGGGAAATTAACACAGCGTAGCGCTGATCGGA
TTGATATATTCGTAGCACTAAGATCTGCGGGACCTCATTTGAGAAGGTCTAAGGTTAAGAACTAAATCTT
GGGTCCATGGGCACATCATCATCAGCATAAGAGTACGCAGTTGTGGCCGAGCGGCAGAATGGGTTATTGA
TAATTGTCGGCTAGATAGTTGTAGAAACATATGAGCGACAGACTAGTACTAAGGGCGACTGAATTTAGGC
TATTAAAGAGGAAAAGATAAGTATAAACTTAGGAAGGAAAGAATATTCAAGCAGAGAATTTTCAATCACC
GATAATGGCCGGGGAAGCTCGGTCAGCAAGGCCTTGTTAGGATAGGTGTACTAGTTATACTAAGATATGC
GGGAAAAACCGTGAAGATGGTTCTGGGTCGGAATTAAATCTTGGGTCCTTATGGATGTGATCATCATGCT
AAGAGCGCTTGCGACTAGGAGAGAGTAACTGCGACCTATTGATTGTATCAAAATGCCAATGGTTAGACAG
AGGGAGCCTTGTAACCAACTTAAAACTCGCAGAAGTATTCTTGCGAAACAGAAGTTCTAATTGGGACTAC
GATTAAACTATTAGTCGGAAAGCGTTGAATGCAAGTATTCCTAAGCAATTATATTCAGGCGCGACGATTT
GTGGGGTCCCTTTCTTCTGAAGCCCAGCGCGTACTTACTCGACAGCTCTCACTCATCATCACAAGGTTGG
AAGGAAATTTCAAA------TTTTAATCACTCGAGCCCACGGTTAACCATAAGTGTAGTAGGTCAGAAAT
AAAATCATCGGATTGATGTTCTAGTAGTACTAGCATGTGCGGGAACAGATTTATGTAAACAAGGTTAGGA
CTATGAAAGCTGTCAGTCGCGCATGTGCTTAAGAATAAAAGTTCTTTCTTTTAATAGAATGAAGCAAAAT
GTCGCTTATTAAACTTGTTCGATTGATCCCGCTCAGTCAAGTAGAACGAATCCTGACTCAGGCTGCATCC
GAATTATTGTGCGCGAAATCCTAGTAGTATAACCAACTTCAAACGAAAGCCAGTATAAGCTGTAAGCAGT
TTGAAGGAATGCAAGCTAGGTTTCTTTTGATTGATCAATTAAAACTCAATAGGTAAGATTATAGGCTTGG
AATCACCTTAAGAAAATTTAGAGGTTACAAAGCGGTGTGATTGCTTCGCATTATGGCGGGTTTCTCCTCA
GATTAGAATATTGCATTTTCAGAAGGTTGAGCTTATGATCATATAAAATCGATAGCGATATTGGGAGAAC
GTCCTAATCGGGTAGGCAGAGCCAGATGCGAATGGGTCCATTGCTTTTAATAAGGCCCTTCGACATCCCA
TTATACTTTTGCGATAACCACTCCCCTCCACATGTAGGAACTAAGACCTTAAATCATTGGGCATTTAAAA
TCTAGTAAGACATCCGCCGTCTTTCCCGGGAGCGCGATCTGTTAAAGGGCGGATTTAACATTGGAGCCAA
GCTTGAAACCCCTCAAGT----------------------------ATGCAATGAGAAGAACGATTAATT
ATTTAAGCGCTATTAGGTTTGGAGTAGTTAGAGAGAAAATGCCTAGCCTTGAAAGATTAACGAGTCATTC
GTCGGATTGTGGCACTGCAATCGAGTTTAGTCTTTATGTCAGCTTAATTGAATCATGATAATCAATAGTT
CTGGAGCCACTAGGCGACGAATAAAATATTGAATGTTAAATCGGTTTAGCTTGTGATCTTGTAAAGAGGA
TAATAATGTTGGAAGAACGTCCTAGACGTAAGACCCGAGCGTTCTCTCATTTAGCTAGTTATAATCGTTC
TAAATCCTAACCAAATGAAATTATCATTGGGTGCAGGAGCAAAGTTTCAGTTAATCAAGTTTCAGGGTTC
CAGCAGTCCAAACGGTTTAAGTAGGATATCAAGTATAATTAGATGTTTTAGCGCTTCGCAGTTTGAAGAA
ATGACCTAATAAGGGGGATTAAGAATGATCTTTTCTTCGGAAATAGGTAGGATTATAAGAATGGTCTCAG
CTTAAGAAGATTTAATCCTTCCAAACCAGTATGATTTGACAACATTTTGGAGGCCCAAAACATCGAATCG
TATAAACAGTTTGCGTCAGGTTCGGAATATAATAATATAAAGAAGATACTTCGTTTGGGAGAATGTCCTA
CGAGTTCCACTTCCGCGCAATTCCAAACCAAGCTTATCCGCAACAACAAAAGAAATGTGTCCAGTTTCGG
TTCTAAACGTCTCAGATCATGTAAATATAGACTAGAAAGCGGAATATTGATCAAGCATACAAATAAAATA
TTGAACGCGAACAGCTGGATGTAAATATAAGCAATCTCCTATATCACAGCTCTCCACTTTGAAGAACCGA
TTATAGCCTCGGAAGCTAACACCGAGTAGCGCTGCTAGGAATGATATATTAGTAGCTCTATCATGTGCAA
GAACTCGTTTAGTCAGGTTTGCGGCTAAGAACTAAATCCTGGGTCCTTGCTCATGTACCTTTGACTTTAA
GATTATAAGAAAACAAAAATAAGAGCCAAATAATGAGACCTTTTTAATATAAATTTTGGAAAGAGTATTC
AAATAGCCGAGAATAGAGATCTAACACAATGAAGTAAAGAAGGTAAATGAAAACGGACGTTTCAGTGGGA
GGATGCAGATTAGGTTGAAAATATGCGGGACTTTGATTGAGAAAACATGGATGCCTAATTGAACGAAAGT
GGGCGTCTATGGGAGGAGGAATTTGAGGAGTCGTAAGGACGGAAATGCCAATGGGTGGGAAATTCTGGCG
GTCTAAGCTTGGAACCATGAGGAACCAACCAAAGACGATAAGCTATGATTAAGCCCGGATGTTCCGAGTC
GTTGGACCATCAACGGATACGCATGAGCATATCCATGGAGGGCAAGGACTATATGGGAAGCAACGGAAAC
TCATGCCTGAACATATAACAAAGAGAAAGTATTGATTAGTGCATGGCAAAGCTCTCGTGCCAGCGTACTT
CTGAGAAAGAGCTTAATAACGTGTATGCGCAAGCAAGACCGCACTTCATAATGCCCTAACGGGCGCATGC
GACATTATTAAAGGTTGCACCTATATTAGAGATTACAACAGCCAGCTAAGCAATTCTTCTTTAAAGCCCC
GGCGGAGCTACCGGGAGTTTTATTCATCCGCTTTGACGGCGCAACTAAAAGATTGGGGGGAGATACGCTT
CCATATGAACCAGCGGGAGTTCGCTAATCCACAAGTATTCATACGAGGCAATTTCTTCAGGATTTTAAGC
GGATAGCCTCATAAGTGGATTCGTTCAGGTGGTCGCGCCAATAAGCATAACAGTGCGGAATTAATTGACT
GCCATTGAGACTCAGCTTTCCATTGCTCGATTGAAATCACCAGCCATTGCCGGGCAAGCTAGGACTTTAA
CACCCAGCTCCCATTCGTTAGACAATCCATATTAGCGGATAAGGTTTTGAGAATAAATGAAGATTCTTTT
ATAAAACTCAGATGCTAGAATCTACCCATTTAGAGCATAAGAAGAACACTAGAAGAAAGAGAGTTTAAAA
GCATACGAGTAAAAAATTAGTTGCAAGTAAAAAAGGAAGTATCAATATGGCCGTCTGAATGTTTCCGAGG
CATTCCAAGTTTAAGCATAAATAAAAAGAAAATGATACTGGAGTCACACTTTGGGAAAAAGTAGGCGTGC
ATAGACACGAGGCTAAAGGGGCTCGCATGAACGGGACCATTCATCCGTGGAAGAACTTGGAGATTTAAGT
CTGGGACCATGAGAAAGGCCGTATTCAAGAAACTCCATCAAGCCGCCCAATTACCACTGAACAACCTCAT
TTGAACGGATAAGTGTGATTTTGCCCTAAGAGGGGGAAATGGCTTTGGGGGCGGGTGGAAACGTTTATAT
GATTATAAAAGTGCAAGCCAGGGGGTTCGTTTGGGGGTGGGAAGACCGGAGGAAGATTTACAGAATAAGA
TCGGGTATAAGAAAGATTAATTTCAAGTGCCTTGTAGGCAATAAGACCCCGGGCAGATCGGTGGCTACGC
TTACATGCGATATTCGGAGTAAAACAAAGTTTTTTTATGAAAATTTAGTTGTCAGCGGTCGAGTTCGCTT
CTGGAGATCCTCGCGTGGTACACCACTTGGACGAATGGGCCTCAGAAGATACTCACTTGAGGTCATACTC
ATCAGCGTTAGTCCGCGAGATTACGACCGCCCGCACACTTGCCATTGAGCACACGTTTTCCGGCTTGCGC
AAGGATTACCGCGTGACCTTGATCACTCACATCTCACCGGATGTAGGAGACATAACACGCAGAAGTAAGA
ACTTCAAGTAAAGATTCAGAATATGCATTTGGCTGAGATTTCGAGAGAAGTTATGTTCCGGCAGAAATGA
AATTTTTCCACCTTTTGTGCGAGTTTACGGATTCGGAATAGTTCTTTCGATCATAAGGTTAAATATTTAG
GGGAGTGAAAATCCGACAGCTTTATTGTGGAGATGAGAGCATGAAAGCAACAGTGAATGCTTACGTAAGT
ATACCCGAAGGTGTTGAAAAACGTGAGAATATTTCCAGAGACGGCACTGGATTTATAACAGCCCCTCTAC
GCTTGAATGGGTATAGGCAGATGTAAACTGGTCCTTGTTTTTGGGGTTGCCAATGAAAAATTGTACATAT
GTAGGAGCGAGAGTAAGCATGAGAGAGAGCAAAATTTTGCGCTCCTGCAAATGAAAGCCATCAACGGAAA
ATGATCATCAAATTAGCGGCAGGCAGATCAGCATCTTCTTAAAT------CAGAATCTAAATTATTTCTC
GAGAAGGGGGCTTTGATTGAGCACTTCCCTATGCTCCATTTTCTATATTTATTTGAATACTTTAAACCAT
AAAAGTCTAAGAAGGAAATAATTTAAACTTGATCGCACCAATTCGAAAACAAGAACTTGCAGTAGAGAGT
ATTTAATCAAAAGATCCACATTATGATCATAAACAAACGACAGAATGTAAGATTATCAACCAAATCACAG
GATTATTCAATCATAAGATTTAAGAAAAGACAACCTAAGTTTGAGAGAACGAAATTAGGAAAATTATTAA
TTATAACCAACA--GACATTAATTGTTTCCTTACGCATGTGGCAGAGAATAAATTCTTTTTTAAGTGTGA
CCAAATGGGGGTATATATGGGAAGGGACGGAAACACACATAGGCTTGTGAATTTCCGAATCTGTGTAAGA
GACCTAAATCCACCCAGAGTGACTATAGAGGAGTCAGCCTGTCTAAAGATAAATGAACTGTAACAAGTCC
CTGTGACTCCCTGGGCACGAGACGGTTGGGTCATGAATGAAAGCTTAGGAGGAAAATCTTGACCGGTTCT
GCAAGCAAAGGGTTTTTAGTGAGAATAATTCTGAGACATTGTGAGTTTCTGATGTCGCTCGGTGAACTGT
GAAGGAGGATTCGTAACACCTCAATTGTTTATGGTCGGAACCGAGAGGGATTCGCCCATTTTGACGTTGG
CTCAGCGAATAAACGTAAGACCGATTAGGTAAATGTGAGACGACGATTGAAAGACCGTGCTAATAGAATT
TCAAAGCAGAGATTAGGAAAATATAAGCCAAACTTTCCAAGTGAATCCCGGACTAATTAAATTCAAATTG
GGATTTGAATGAGGCTAGGGGAATGTACAAAGGCTCAAGCTAGCGCATCACACGAAGTGTGAATGGGAAT
CAAAGTATGTTCTGTTCGCACGCTAGAAGACCTTGAATATGATCGGGAAAATCAAAGCTTACAAATTT--
ATCAACAAAGAACAAACTAAGAATATAATTTGCATTACTTTGATATTGTTTACAGCAAATTCAATCTACC
ATTAGCCACAACTAGAAACCCGGATCACGGAGATGTTGGCAATGCATTGCCAAAAAATTAATGAGCCCAA
GAGTCTCCAAACGTTTGAACGTGTAAATCCTAGATTAAAAAACAATTTGGAAGGTCAAGGGACTAAGTGG
GCGTGTATTTCCGAGGTTAACTGCCCAAGAAGATGAGAAACTCTAAAAACAAAACTTATTAAAATAAGCA
AACTGAAAATATGTATGGCCATACGGAAGAAACAGAATACTTCCATTTGCCCGACCCAATAAAAAAACCA
TTTTAATATCATTAGTGGGCAAAAGGCGGGCATTTACCTCGGGAAAAGAAAAAACCATCCTCAAGCGAGG
AGATGAAAATAACCAAGAGAGGGGTAGAGTATATAAACAAGAGAGAACATTCCATAGTCCATGGTTAATT
ACATAAGAGGCAAGATAAGCGGGATAATACACGACCAAGTGGGGTTGGCATCGAATGAATGTTTCAAACC
ACAGCTATAGTTATTTTTTCATAGGTTTATTCCATTTTTTGTCTAAAAAACATTGAAAGTCATCCTAACA
AATTATAGAATTTAGATGTTCAGAAGCTGAATCATTATGCGAGAATTCGCAATAGTCCCCCAGTAAGTTT
TATGTTGGGGATACTTACTGTTTTGTCACTGCACGGTTGCATACTTTATAAACCACACATGAGCTTTCTC
ATCACAATATACCAGTTCTTGGTGCTATCGTCTTCAAGTGTCGCAGATATGTTTATATATCTCAATTTAG
GTTATTACGGGGTTAAAACCCGGACTACTGATACGGGTATCTGCGTTTACGTTCTTGGGTACGGTATCTT
CCTGGACAGTGGTATGGCTGAAATGTACGGGTCCGAGCATCCGTGTGGGAAAGTGTGAATTTAGGGGGAC
GGGTGGCAGCACTTACCGTTTAAGTTCAACCTTTTTCCGCTTTCGTATTTTTTTGCCATTTTATATAGAA
CAGGATTCGGCCTTATACATATAAAACCGATTAAAAGCTTTTAGGCAACTGCAAGGATGGCAAGTATAGG
GACCGCTGCCAAGACTTTTAACTTCCATGTATCTGGACATACTGTGGTGGCTGCGTTTGACCTCTCTTGG
GACCGCAACCTTGCACCCTTGAATTTCCGATGTACTTACCACTTAAATTTAGATATCCAAAACTTTGGGT
ATTCATTCTTGTCCGTGGCTGGATGTCCTTGTGAAAATAAAATTCAAACCTTCGAGCCATGCACTCGTTT
ATTTGGACGTACACGTTGCTGGATGGGCACATTCATGAAAGCTTACTTGGATTTATACTCTAAAGTAATT
ACAAGAAAGAGGGAGTGAATAATGCCAAGACATAATTTGAGCGCGAGACAGGATGATTCCTATCTGCGGC
GGGCTGTCACTGGCGGAACTATAGGGACGTGACATCGACATCTTTTGAGAGACAATAAGAGGTTGTCTAC
TGGTGCTACCACTCAATGACATTTACCACAGAGAGCTTTAATAAAATCAAACTTCATCGTAAGAGATTCT
AAATGACAACCTAAAACTATAAGTAAAACCATTTAGGCGCGCAACATTCTATGTGATCAAAAATAGCCGC
ATGTTTTTGTGCAAGCATGAAAAAAAAAATAAACTCCACAAGCTGCGAGTACGAATATCAACGCACTTCT
CAGAGAGTGTGAGATCATATAGAGGGACAAAGGTAAAAACTTGGAAAAATGCGTTTGCGGGATTCTTTGC
CATCTCTGTATTGCAAATAAAATTGAGTGTAAGCATTCAAGTATACGATTGCGAGGGACTCACAAATTAC
CATTAAACTATATCATATAATATTGAAAAGTTAAAAACGCTCTTATGCGCAGTGAAAGTGTGTTCTAGGA
TTGACAAGCTAAAGAATTTAAATAGGAAAATTGGTTGCTTCAATATGAGAATTTGAATACAGTCTCACGC
CTGGAAATACACTCGACTAACTGGAACTACGCCCGTCTTTGCTTACAAAATCAATTTTAAATATGAAGGA
TTTGGAAAAGGAATAGGAGCATAAATATAAGAACAAGCATGAGATCTTGATTGCTAGACAATGAGCGCAT
AATCATAAGATTCCACTCTCGAAAGATCCTATGAATGCTAGATTCTAACGTAAAATGTCAGTGTAAATTA
GAACTGATGGTGACCATGGTAGGCTGCCTGGAGTTTGAATGTCCTGGAGGTGAAGCAGCAATGCTCTCCC
AGACGAGATGATGGTGAAAGTGGAACGCTGCCACGATTTTAGATCGGTTATTGGGCGAACAGCGAGATGG
TTACTAGTCTTGATACGCTCTTCTTTTGAACTAA--ATGCACCAGCAGACCTACCCTGGAAATCGCCATT
CAGCAGTTAAAAAAATAAAACTGAAAAATTACTATAAACAAATCCAGATAACTCATAACACAATGAAAAC
AAATAGTTGAAATAGCAAAGAGTTTTTGGGGAGAGGCTCCCATTATACGAGGGATGCACATCGGGATTTT
ATCCTCGTCTTTATTAATGCGGTGATGGTGGCGGAAGGTACTCATATCAAACTTACAACCAAGAAAGAAT
ATATGATTCCCGGCCTAATAATTTTCGGTTGCTGCCATTTGCTTAAGATTAAAAGGAGTTTTGCAGAAGA
GAATACACTCCCCGATACGTACTTGAAGCGGAAGACAGCTTGGACGTTTGTCTGATACAGACGAAACGTT
TAATGGTGTTGGGTTTATATCCTGTTCTACGCACACGTTTATATGCTTATGCGCCCCCGTGAATGAGGAT
AGGACCGTTCGGTCTTCTTAGGAAAAATATACGGGCGTGTCCACTCAAGCATGGTTCATTTACCATTGGA
GCGCTCCTGAGATGTTTAAAGGGGCCTACACTGTGTTTCATTTTTTGGGTGCGCTAATGGAGGATGGATT
AGTACGTTGGATAGCCTGATTGGTGCTTTCGCCCGTGCGCGCACGCGTTTTTATTACCATGGCAGGAGTT
TCGAGGATCCTTGGATTCGGACTTAATTATCTGTTTCAGCGACAAAATTTATCACCTTCAATGCGGGTGC
GGGTTTGGGGGCCTTTTCGCATCAGGTCTTGTACTCAGTTATCGGAACACGAAAGATCCCAATAGGTAAA
CTGGCAGAGAGAACTAAAATGTGCGCCAGGTATTGGCGTTATTTCATAGCTCTTAAAATCAGGCCTCATT
TTTTGGCTTGCCGTGTGGATTGCTACTCATGGATAGACATGCTTAACTAAGGCTAATTAACATCATGTGA
AGCAGGCGGTATAAACTGGCGAATATAACGGCAATTGGATGAGTATCAGACGAAGCCAAATTCCCTGATT
GCGAAATCCTCTCCGTGCTCTCTCCCTCATAATCATGCTTCCTGTAAGGTCAACGTGTTTAAGACCGGAG
TTATTCGTCATTATCAACGCTTGTTCGGTGGCGGTCATGCTTTAGATTGCGTTTGACCTCGACCGTCTAA
CCATTGCGCAGGATTTGTATCCTTATGCAGTTGGGTACGATCTGGGGGTGAGATACGGGAAGGTTCAACC
GGTTTGAGTTGAGGGTGCTTACCAATGTTTTCGGTTTTTTTTGCTCATTGCATGGTTATGGATTGATTTT
AGGACCAGACCTGACCGCTTGATTCCAAGTTTGGATCACTGTTTTCAGCTTTTGTTGGTTGCTTCAGTAC
GGTTTTGGCCGGATTGATTCGAGCTAGGTTACGGAGATCATCGTGCCCGCTGGGCCGAGGTTAACCTTAA
CCGGGGATGCTCCACAATGCGCGGACGTGGATTTGCGGGTTTCATTAAGTAGCCCCCAAGTTTAAGGCCT
AGATGGAAATGAACGTTTTCAGAGATGCGCGTTTTTGCTCTTGTGTTCGGACATTGTAGGGCGCTCACCC
ATGATTTTGGCCACCGTACATGGAAGGGTATTCACAGAATGAAAAGGTGAGATCCTTCAAGGTTTCTTCC
GAGCTGTCAAATCCGAAACTGCTTTAGATAATGGAAAACCGCAAGGGGCTTTCGGCGGCCATAAAAGGGA
GGATGCGAGCTGCTGGCACCGTTTCAGAAAGAGGCAGATTATGTCGCGATCCGCTTTTGAAATTCCATAT
TTGTGAAAGAGGATATAGGCGAATCCTTAGAGGCGATCAATAAGATGACAGTGGACAAACTTTATTCTAG
AGTTTGCAGTGAATCTTTAAAAAAAAAAATGGGGAGAGATGATCACGGTTGCTGTGTCGGAAGCAGTTAT
AATTTCGGAACTCTGGGCCAGTGCCAGCGGTTATGTTTTGACGGGCATACCTTTGAACTCCATTATCCGA
AACCCTTAGACAGGATATTTTTCCCATTGCACTTGGTGGGGTGCCCGGGGGAATGTAAACTACCTATTGC
ACGGGTATCATTGTTCTCGCGTTTGGTTGGGGATTACATCATGTGGCCGAGTTTGAGATCTTTCTTTTGG
TAGATGAGGAAAAAAAATACACATCTGGATCATTATTTCTGGATGGGCTTTTTTGTATAAGCCTTTATGG
GGATTAGAACTGGCCCGGGGGGGAATAGTTATACAACCACTTAACCGCATATTTAGTACTTTAATCCCTT
GGGGGAGGTGATGTGGGTAAAAATGAGAGTATGGGGCAATTGATGGGTACTGGTATGGGGATTGCAATCT
ACCGCCTTTCTGGCAGAGGCTTGTTGTCGGGAGCTATTTCTAAGCTGGGCTTGCTTATGGCAACGCGCGA
TAGCTGTAAAAAACGTTACCAGGATTTAGGCCACGCGCGAGCTCCAGCCAGCTTACTTTTGTAGGACACG
TTGGGCAAATGCTCACCAGGCCACGGTTGGAATACTATAGTCCCACGGGAGTATTTGGGGGAACATCGTT
TGGATTCGGCCCTGCTGACCCTAGAGTCAAGGCTGATTAAAAATAAAAGAATCACCTGCAGAAGCGGCGC
GATAATACCAGCCCTTGGTCCTAATCGTGGGGGTGCACGAATAATCGTAATAGTTCCCAGTCTGCTACAC
TCCATTTTTTGGTTTTATTTATGGCATTTGCAGCGGAGGCCGGCGCGCGCGGTTGAAAGGATAAAGGAAA
GACCGTCTTCATAGCCTTGAATACATGCATGGAGGACAGAAGGGTGTTGATTTTGAGATGTTAAAGGACG
TTGTTTATGGTGTCGGATCTTTTTCCTGGCTATTGCCTGGGCTGTTACGGACACTTGTAGTCTGTAACCA
GGTTGCAGTCTATTGAGGTGAATTTTACGCGCGTTCTCCCGCAAAGATGGCATCTTCTTTTTTGGGCCGA
GCCAGGGATTACAGTGTGCAATGGGGCTTGACTTACGCTTCAGGTCTTGGTTATGGTTTGTTCGCATTGA
ATGCAGCTGTGGTTAGCCTAAAGCATGCTTTCGGCCATGCGTTTGTTCGTTTTTCTTACCTTGGCAGCAG
TGTTTTGCCCAGTTGGGTGCGCATTTCGTTTTCTTTTTCAGGTTCAAATGACTTAACCTTCAATATGGGT
GCGGATTTGGGGGCTTCTTGGCATCAGGGCACGTGAAAACTTTTGAGAGGGAGCTCGAACTTAGGCTTAC
CCACCATCGAGAACTATCATGTACGCAAAGTTTGTCCAATTTGGGTGCTTGCAAAACGTGCTCATTTTCT
CTTTGTCCGTACGGCTTGGTAGTCATGGATGTGGCTGCCTAACTCGGCTAGATTGTTCCAGAATAGGCGC
GAGACCGATTGAACTTTAACAAAAATTTCTAAGAGGATAGGCTGATGCGCCAGACACCCAGAAATTGTTT
CCGAGAGTTTCCCGGGAAGCCTATTCGGGGTCACGGGAAGCCTTTCGAATATACAGGTAGTATGGTATCA
AGATACATCCTCCTTTATGCGGTGTTTTGTAGACGGTTGCTAGAGTTTGGACCCAGCCAAGATATTTCGA
AAAGCACAGTCCTTATAAGAAGTTAAGCAGGAGACTGAGATTACATAAAACCTTCACCATTCTACCATTT
ACTTAGTGCTGCATCAGGCTGCATCCACGTTTTTTTGGGCATACGCATCATTATCACGATGCTTAAACAG
TTGGGACTTTAGCCTTAATCCATAGGAAGTGCCCGGTGGGACACCCATATGGATTTATGCTTTTTTCTTT
TTATATATTTCAATTAAATCTCTTATTTGAAATTGAATAGTGACACATATATAACATTCCGAACTAAAAT
TTGCCCATATGAATATCCGTATCCATCTTTCTTTCTGCTTGTTGCAGCGCGTGGTTAGATAGGGATAACC
AAAACACCGTGATTAACGACTCCTTTTGGGTTTTTTATTTGTTTGCGTTTTTTCAGTATTTTAAATGAAA
GCTTATCTAGATTTATTTAGTTTTTTGGATACTCTATCATTAATTCTTGGCCTTTCAAACTTAGGACCTT
GAGACAGAGAATGAGCTTGTTAGTTTTTTTATGGACTTGTGTATTTTTGCATTTTTCGGACCCCAGATGC
AAATAAAGATAGATTAAGATAAGTCTTTTTGCGTTCACTAGTTACCGCAGTCCTGACTAAGAGAGCAGAC
GTAACTAATCGAGGCATCCTACCTAAGAGACAATAAAAGGAAAGCTTTAAAGCATGGGTCTGCAGTGGGG
ATACAAACAACCAAGTGGCTGATTGATCCTAAGGGCAACCCCAGAAAAATAAGCTTGTGATAATAAGACC
AAACTAGAGGTCGATCATGCGAATCACCAGATAAAGGCGAATTTCCAAATAGGATTAGGAGAGACTAAGT
ATGCGGCAATTTGTCACCAAATAATCGAAATGGGGGGGAAATTATAATGCAAATCATTATAAGGATGAGA
CAACGTCCGAATAGCTACAGTCCGGAGGAAACGGACGCATTTAGTTATAACCACGTTTCATCAGTCCAAA
TAGGGAATACGGATTACTCAGAGAGAGGGATTTCACCGAAGTACGCAATTGTAAGGAACCAAGCGTGAGC
GTTATTATAGAAAAAGGGTGGAAGTTATCGTTATAAAATAGCGAGAAAAAATTCTTTAAAAGATGCCATC
GTCAGACGACCGAAAGTAGATCGGGTATCCTAAAATGGTATGGACCAATAGTGTAAGAACGAATTTGCCT
TTAGGTACCCCACCGGGTGACCATGAGCTCGCGCGTGCGGGATCTCACGCACTGACGTATTGTGGATTCT
ACGCTGGAGTTAAGGCAAGCTAAGGTGACAGTCCAATCCCGACATATTGCTAATGCTAGACTGATTTTGA
GAGGTCATGCAATTACGCTCATATGGAAGTTTGGTTAAGCTTGCGCTTAGCTGAGAATAGATCCATGGTA
TTAAACTTCAGGCCGCACGGGTGTGTGAAGGACGTTAAATTTGGAACCTTCTGGGCACGTAACCAACTGG
CTTCAGAAAATAGGCGGTGTTAGAGGTTAAGGGGTTAATTCTAAGAGAGAAAATAATCCACCTTATAGTG
AGGAAGTTTTTAGTATGAGGGTAACGGCTCGCGCACGGGAATAAGGTCTACTAAGTACGCGCACATGAGA
ATTAAAAGGCGCTGGCAAGAGTGGTCATATATATATGATTGTATGGTAACGCATCATCATGCATTGGCCG
GAAAAAATATTTCATTCAAGGCGGAATCACTAGCCGCAAAAACAGGATAATTCGGTATTGAATGATAGAT
GCGGGTGACAATCAGCGGACGTGTGGAACTGAGGGACCATATGTAAGGTTTAAAACCTCTTTCCAACTGA
GTAATTCCCAGGTTTTTTGAATGATGGCTCTTAGAAACGTCCGTGCTCGGGGATCAGCGGCAATCATTTT
TTAATACTGGGAGAGTGTCTCATTGGGGGGACTTGGCACCGAGGATCAGCGGGCACGCAAAGGTGCTTGA
GCATGTCTGCAGAAGAGGCGGATAGTAAGAGGCCCAATTTAAGAGCGCAGACTGGGCCCTCAACTCTTGA
TTTGAAGAATTCTTAATTACTCACGAACGTATACGACTCCTTACTTGACATTCGATTTAGGCATTTATCA
GGAGTTAAAAGCGCACAGTTTAATTCCACCGCGTAGTCCAGTCAAAATGAAACACTAAATCACTTTGAAG
AGCAAGAAGCCACTACGAGCGGCATTCTTTAATAGGGGAGATTTGCCTTGGAGAACTGAGGCCTGAGATT
CAAATTCATGGGAATTATATGGGCAGCAACACGGACTATTATCCAATTATGGTTTTAGCAAATACCCAAT
TCGTCACTCAGTCATCACCGAGATTCTGAGGTGCAAGGCACTGACTGCATATGGGGGAGTCCAAGACTAC
GAATTTGAGTCGAATTGTGAGAGATTACCTATTTCCCCAGCACCTTTCAATTAGTGATCAAAGAGACTTA
AGCTAGTTATGCCTGAAAAATCACATCGAAGTATGAAAATTTAAAGAAGGATGAAGAGAGCTAAACGAAT
GACTAGTCATGAGCATAAAAGCGTCATCGGCTGGGCTCTTGTTCATTCGCATGAAAGATTAACTCACTCT
AACGGTAAATGAAAATAAATAAAGATTTTCATATACAATAAGCGTAAGTCAAGCTCGAACTTTGCAGAAT
TTGGCTTTGTAATTCCTTAAGCCCAGACGAAAGTAAATAGTCAGAGTTAAATCTCATCCAATAGGTAAAT
TGGACCATGAGCATAATTCTAATCGGCCAAGCAATTAGGAACTTGAGTCATGTGTTGATTAAACAATATC
GACACATTCGGCTCGTGTTTCCAAGGACGGAAAGACAAATGCGTATACAAGAGCGAGTAAAAATAAAATT
GGGTGAATGTGGAGAAGACTGTGAAGATGCAAGGTTTTGATTGACACTTTACACCCGAATATCCGTATGC
AAGTGGAAATTTGGCCAGGGTTATCCTCCCAATCGGAGGTACTCGAATTAAAGCATCAGATTAAAAGGAA
CTGATAAGACGAAATCGGATGTCATCATATGGAAATGATTACGCGAGATTTTAAAATTATGCATAAAATC
ATGACAAAAGCCAAGGGCAAGGAATATGAAAAATTATTTGACACATAGCCGCATAAATGATTAAAATTCA
ATATAAAAATATACACGTAACTGCCTCCGCGGAAGCACCCGCCCCCGTGGCCGCCTGGCACAGGGTAAAT
ATATTTGTAAGATAAAGCCGACGAGACAAAGGTCATATCCGCGAATCAATTAGAGAAAAGTTACTTATTT
AAACCCCCGCTCATCTCTAACAGCACGGATGAAAGCACAAGCCCAGAGGACAGTGGAGATTCTAAAGAAT
CAAAATGCAAATAAATAAGACTAAACAAGACTTCAAGCATAAATATGAGGACGCAAAAATGGATTCGTGA
AT--GAAAATGAGAATGTGAAAATAATTTTAGTTCTGAGCTCGACTGTAACGATGAGAACTTCAGTAAGT
TCAAATCACCGTACCTTCTCAATTACCACAACCCGAAGGCGAGTAAGAAATGGAGTATCTGAAAGTCCGC
GAAAAAATGCATCTAAGTGTAGAGATACGGCTGGTTAAGAGCAAGATTGTGATCGTCCAAATATAACATC
ATTCCAGCGAGCGACAATAACACAATGAGAGCGGGCTCGTGTCTAAATATAGGTCAACCGTTAAGTATGA
AAAGGGGGAAGAATATTGATAGGTCTGGACAAGCACTTGGGAGTATATGGGTGTAAAAGCGTCCAAATCC
GTAAAATCGAGTGTAGGCGTGTGTCGATAAAAACATAAAGAAAATTTTTCGTAGTTGAGAAAGCGCGTAT
ATGGTCGAGGAACCAAGGACAGATTTGGCCGTGCAGGACTAGGAAAAATTAGAAATGCTCTTGCCAGAGT
GTATTTAGCCAAAAACAATACGAATTCAAGGGAGCTAAGGCAGCACAAGGAGGCCTGCTTGGAGTAGGAT
CAGCTTACTCTCTGATACTCAGCAATGATCGTCGAGGTATGTAGCATTAAAGGGGGAACTTGATAGATTT
CCGAAAGCGTACGCAACCTTGAACAGATGGTCGGAAGGTCCCGACATGATGCGTGTAAAGGGCAATCTTT
GAATGAGGGTTCTTGATTGCAAGAGCGTAACTGCATTAAATTCCATAATGAATTTTTCAAGAGATTGCAA
#NAME?
AACAGTTAGCCAATATGAGATTAAAAAGACGTTTAGGTTCACTTACCCCAGTAATCAACTAGATACTGAA
AAAAGCGCGACTGTGGGATAGTGCCACAGCCTAATTGGATAGAAGTGTTTGAAGGGCGAATTTACAGGAA
GTGAGTTTGCAATCGCAGTCTTGGCTAATTATGCATAAAATAAACCTAACCCTCATCGGGAGGTCTTCGA
TTTTGATTAGGAAAAAGCCCAACGTTAGTTGGATAAAGATAGGGCGAAAACAGGAAATACTGCGCAAAGG
GGGGCAAACGAATAAGCTGTGATTAAAGTGAAACGGGTCTGCAAGTTCGAATTATAGACCAACGAGGCCA
ATGCCTTTAATACTGAGGGAAATCTAATATAGCCAATTTTAAGTGGACTAGTGTTCGGAAGAGCTCCCGA
ATGGAAGCTTCCCTAATGGTCCCTGGTTGAATCAAAATGACTATCAGGAAGGGGCAGTGCAGGCGCGGAC
TCGCAATTATGCAAAGCAGATAGTACATAATTCCTCGGGAATAGCTTTCGGGGATGTAGCACATGGAAGT
GGAAATGACAAAAAGAAAATGGAAGCGGAGAACGTGCTGGATCGCCACGTCGGGTCGCATAAGCGTGACA
CCCAGGGGGGGAGGAGTCCCATGGAGTCCACCTCACCCTGGGCGCCGCTTGGATAAACCGAGAAAATTAG
AATTTAATTTCGCGCGAAATGTAGGTAACGGGAAGTGCCGAAAGCGAAAAATTTAATTGCAGGGTTAAGG
GCCATCAACTTTCGGTGCAACACAGTAAAAAGTTCGTATCTAGTGGAGAATTAAAAAGCGTTCGCGTTTG
ATCTAGTTAAGCGCTCAGGAGAGGTTAATAAGAATTGTAATCTTAATTCTAGATCACTAAAGAAAGTTTC
CACTGCATATGAAAGAGCTTAACGTTGTGCTCAGAGACAATAGCATGTAAGCTCGGAGCACTTGTTGACC
GGAATATAAAATAATAGTCAGCAACCGGGAAAATATTTTAAAGTCTCTCTAAAAACAATCTTCTATGGAA
CCTTGTGAAAGTGAGTCAGCACATTTCACACTAAGAAAAAATACGTTTAAATCAGCAAAAGGACAAAAAA
AAGGTAAAACGTTTACAAATAAATAATGATCAAA--------------ATAAGCACATCGTTATAAATTC
CCACAAGTCGCGATACAACAATAAGGCTAATAGCGAGCTGATCTCTAATTATAAGGCGATGCAAACATTT
AATTGTAATCGCTTTCAATCAGTATC------ACTTGCGATTCGATCAACGTCTGTGAAAGGCCATTTAA
AGTTCACCAGGCAAGGAGGCTACCATAAAATAACAGCAATAAGTGTTTTC----GTGATTTGACTTGGGT
AATTGGATACCAATTTGAAATTGGAACTGTCCGTACATGTCACCAACCTGGTATACAGGTACACAGAAAG
CACAAATTATATCAATGGTGTATC----GATTCGGCAAAACCACATGGTATTAAAACATCGTCCAACTCG
TATTCAGATTCAACTAAAAAAAGATACAGTGGAATCTTGACTAAGACTGA--CACATTGTCAGTTCGCTA
ACATGGAAGGTTGCGGTACAAAAACAAATTTCAGGGGCATTCCAGGTCAAAGCAAGAGCCGGTCATGGGC
GGACACCCGGAGGTTTCCGGGTAAATGCGGCGCTGGTTTCCGAGTCATAAAATTCTGTTTAAGTGATTAC
AAAATTTTTTTTAAGGTCGTCCGGAATAGGAATTCTCTGTTCTTATGTAACAAAGCGCAGATTGATAACT
GATGATTGAATCAATTCAAAAGTCAAGGATTCCGTAACACATAAAAAGAAAAAACCTCAGATGACTAAAA
TTTGCCTATGAAATAGACATCAAAGAATAAATAGGGAATTCACATTTATTAAAAATCGGTGACTCAAACA
TTGATAACAAGTCACAATCCAATTACAAATACCTAAAGGGTTGGACCTTACACAAGAAGTTTGATCTCGT
AGGACTATCTATACGGCAAACCAGTTAAAATCAAAATCATGCGGTTAACTAGGAGGACGTGTGGTTTCGT
ACCTAGCGAAAAATTAGCTTTTGAAATTATCATTTCTTCCGCGCAGGATTCGGGTTTCACAAAATTGAGG
TTGGAATAAATTGGATAAGACAGCATTTCCGAATGATTGAAAATGACATCTAGGCTAAATTGATGTACAC
GCAAAAGAATGAGGAAGCTTCTAATTTTGGATCCTTAAGAATTCCGATGGAAAATCATTTTTAACAAAGT
CAGTGAATAAGACAGTTGATGTAAGGCAAAGGACTTCAAGAACTCCTGAAGTGACTATAACGGGCCGATT
TTATATCCGTGAGAACGTAAAACGAGCTCAGGCTTTCGACTTATAAAAATGTATGGGTTCATGGTTTCAA
AATTGAATCAGGGTGGTAAAGCCAATGCGACACATTGTTTACTTGGTAAGCAGTATAATTTTCCCCGAGG
GTTCCTTTGTGAAAAAAAATGTCTGTAAGGATGAAAGAAAGTGGCTGCTCGCTGATCGTCATAACCCCGA
GTTAAAGGAAGGATCGTAGCGGGATTGTAGAGAACTGGAAGCTCAAAAAAAACATTGCAAAATTATGTAT
GATTTTTCGTCAAGGAAGTTTATCTTTTACGAGGTTGCAAGACTAAAATTTCCCATATGATAACGGAATT
GACTCACTGTACAACACTGTATAAAACCAATTAGTTGAGAGCAACGAGGATGTCTAACATTCATAAATGT
ACCACTTTAAAAAATCGGGAGTAAGACA------------------------------------------
#NAME?
GGATTATTAATCGAATGAAAAAAACTAAACTTAATTCTATATCCAAAGGGGCTGTTAATGGAATGAAAAA
GACTATTGATAGATGAAAAAAAAAATAACTTCATTTTTAAGCTTGGATGACAGAGAATAAAAGCTTAGCA
CCGATTATTAAAAA----------------TTAAAAGA------------GAAATAACCACAGAGCTTGA
GATTCAAAAACTTTCCGGGACCGCACTCGAGCTCACAAATTTTATTAATTTTAACCAAAATAGATTGGAT
GTGGAGAAAAATAAAAAACTGATTAAAGCCGAAAATAGATCTACATCAGAATTTTCGGATAATACTATAA
TTAA--TTGGTTGGAAATGAGAATGACACTGCAAAGAGCTAATCGTGGGACTCTCAAGCAATTCATGGTT
ATCGCTGACGTTATAAGAAGATACATTGGACATCTCTTGTCCTCGCTTATAACCAACCATTTGCGCATAA
GATTTTAATCAGCATTTCCATTATGACAGTAACCCTGCGATTACCAAACGCGGTAGTCTTGGCCGGGGCT
AGAAGAAGGCGGTTGCGTCGGAATCACCAGCATAGGAGATTGCCATGAACCCGAGGCCAAGCGGTTATGG
TCTTGCATTAGCAGATAACCGAGGTTATGAGCCCTTTAAAGTAACAGGCAGTCTAAAAAAGGATATTATT
GAGCGACAGAGAGATTAAATGCCCGGGAATAGATAAGAACAATTATAAGAATAAGTCCGTAGTAAGCAGA
TTACCATGCCGCGAGAATGATTATGCGTTCCCATCAGTATTCGCGCACTCTTATCCTTTTGACAAAGAGC
AAAGGCTTATGGTCAAATCAAGCAGCGTCCCTATTTCCGAAGCCCTGTGGACGGCTGAGCCAATGCAAGA
TCGGATATGCATAGAGAGAAGGATGTAATTACTCGCGAAAATATGTACGATCAGAAAACAATACTAAATT
CAAATACAAATCAACAGAACTGATAACAAGCCATGTTGCCGGGAAGATAAAAGGCAATTTGCGAGGTCGC
ACGAACGGGACTGCTTGGCGGAGTTTGTGCTAATCCTGGAGGTAAATAGAGAGCTTTTATAGGAAGTTGT
TAGAGATTTAACTCATCAATGAAATAGAATGAGCAGCAACAATTGGCCGAGAATACAGAAATCCAAGTGG
GAAAAGCTAACACTGAGAAAGGATGTGTGTAGTCTTGTGATCGGAGATTTGTGGAAGTACCCAAGGGATC
GACACCCCGAAGAACTCTCAGCATTTGGGAAAAAAAGAGTAAGAACTCTTAGCTCCAAGGACAGGGAGGT
GTGAGTAGATTTAGAGGAAAGGGAGATTGCGTGGATAATAATGTAGATTAGTGCCAAACGAAATCAATGG
GAAAATGCGGAGCAGGAAAAGGATATTCAAATCTCCAGCAGAATCCTATTCCAAGGACCCGTGAATATCT
AACCCTGGGTCCTCCGATAAGTGGCAATTTGATGATCTGGATTCGCTTAATTAAAAAGTTAGATTTCCTT
GAGAATTAGAAGGATCTCAGATTTATAACAAACTAAGAGCCAACTTACAACTGATATTTTAAGAAACATT
GGAAGTGCCTTTGAGGAGAGGGGAAATTGAAACCGTTTGTGGAAATTAATATAACTGTCATTGTGAGAAA
ATCATCCGTCACGGCCTATCTTGTACCACACCCTGGGGAAGCCACAGGGGCACGCTGGGAATGAGTTGGC
TTGAGCTTGGGCGCTAGCTTCAGATTTTACATAATCGAGAATCAGGAGAAGAGCTTACGCATGTAGGGAA
ACATCCAACCGGACCCGATCTTAAGTTTATAGGAATCATCCTGGTTGAATGCGCTACGCTCCAATTCACA
GGGAATAATCATGAATGACTACCAAAAAATGTCAAACG--------------------------------
#NAME?
AAACTCGTAAGGCCGTTTTTCCACCGAGAGGTTATGGTTTCGTCCCCAGTAAAAGATCAGGACATTGAAT
AGTCCATTAGATATGAATTCAGTGTCTCGAACATGAATTTATCGCTGATTCCACGGGTAAATGAATAAAC
TCAAAACTAAAATCGTATGAGGTTATATATAATCACTTAAAAACATGTACGCACGATGTAGGAAGTATGC
TGGCTCGGGGACGAGGTTAAGGGCAAAAGGACCCTTGCGCCAAGGCACGAAATTATAAGCTTTTGACAGG
ACCAAGATCAATTCGTTCGGCCGGCCGGCGGAACTCATCGTCTTCAACTCGGCTCAATATTCATAAGAAT
ACTCGTCCTTAAGGTGAGCCCCAAAAAGCGATATCCACATCACACTATAGTTGACGAACAATGTGGACAG
AATCGCGCTTGAAGTGCCCAAAAAGGGTTGACAAGTTAACACACCCAAAACCAATCGCTTCGAAGTGCAG
GTCGTTACTCGGTTGAATACGCTAATCCGGATGGCAAATTCAGACATCGTGTTTATAGGGGGCGGTAAGA
TTCCGGGTCGTACAATATAGGGGCTTGATCACGGGTAAAAAGTTAGGCAGTCAATAGGGCTCAAAAATGC
AAAAAGGTATCAAGAAATAAAGCTAATTATAAAATATCGCCACGGAGCATAAAAGAATAACGACTCAAGT
GAAAAAATAGCTTAAGAAATAGCGTTCCCGGAAGTCAAGTAGTTCGAGCGTGTGGTACGGAGGGAGAGGT
[truncated: 9,760 more rows]
